# Supplementary material for: Quantitative Proteomics of Sleep-Deprived Mouse Brains Reveals Global Changes in Mitochondrial Proteins
Source: PLoS One. 2016 Sep 29;11(9):e0163500. doi: 10.1371/journal.pone.0163500 (PMC5042483; doi:10.1371/journal.pone.0163500)
Supplement: S1 Table — sheetA: List of all differentially expressed proteins after sleep deprivation. sheetB: List of all the quantified proteins. (XLSX) [file pone.0163500.s003.xlsx]

## Sheet: Differential expression list
Up-regulated																Down-regulated
Insoluble								Soluble								Insoluble								Soluble
CG-I				CL-I				CG-S				CL-S				CG-I				CL-I				CG-S				CL-S
	1	2	3		1	2	3		1	2	3		1	2	3		1	2	3		1	2	3		1	2	3		1	2	3
Acat1	1.52507	0.961687	1.47692	Acat1	1.55957	1.48439	1.41344	Actl6b	0.936091	1.20522	1.4299	Adam11	1.03049	1.36498	1.17362	Eef2	0.683515	0.973188	0.725543	Eef2	0.929985	0.66187	0.751709	Ampd2	0.692611	0.74676	1.53636	Bcas1	1.13395	0.858347	0.759457
Acot13	1.5607	0.996669	1.15677	Acot13	1.85552	0.980354	1.1232	Apoa1	1.6897	1.13183	-	Atad1	1.25534	-	1.34065	Prmt5	0.622375	0.830063	-	Prmt5	0.666049	0.747511	-	Atp5l	-	0.77712	0.692134	Copg	0.620096	0.389476	1.09174
Aldh5a1	1.5573	1.00596	1.20138	Aldh5a1	1.34102	1.27601	1.18332	Apoo	1.03094	1.44552	1.23785	Cab39	1.39529	1.04926	1.12922	Vps35	0.647823	0.835054	1.06102	Vps35	0.762714	0.666761	1.11588	Cadm3	0.968956	0.956208	1.10867	Coq9	0.773349	-	0.799515
Atp5b	1.72031	1.0566	1.22507	Atp5b	1.4043	1.4579	1.26807	Armc8	1.32804	0.743769	1.20734	Chchd6	1.21722	1.65136	1.1332	Dab2ip	0.67003	0.737348	1.02468	A230046K03Rik	0.537109	0.701739	1.03916	Cryzl1	-	0.843523	0.462822	Fabp3	1.07051	0.694569	0.909516
Atp5d	1.5973	0.933277	1.44162	Atp5d	1.41888	1.16088	1.45977	Arpp21	1.18462	1.32303	-	Csnk2a2	-	1.26477	1.26786	Dhx38	0.572612	0.807111	-	Abcb9	0.749999	0.612611	-	D17Wsu104e	0.837438	-	0.782622	Gap43	1.14378	0.844424	0.793417
Atp5j	1.76905	0.808493	1.34005	Atp5j	1.26393	1.10167	1.50402	Atl3	1.4936	1.22279	0.728501	Cyc1	1.28575	1.20048	1.02757	Gnl1	0.63298	0.846966	0.951528	Acbd5	0.688832	-	0.710997	Flnb	0.876621	1.02826	0.681229	Gripap1	-	0.703448	0.880202
Cav1	1.65311	1.03695	1.29779	Cav1	1.39681	-	1.16039	Cdk18	1.20824	1.46584	0.624647	Ddah1	1.25684	-	1.1981	Hprt	0.676085	0.800609	0.896416	Apc	0.729249	1.02425	0.786612	Hmgn2	0.715487	0.547683	-	Hnrnpa0	0.924402	0.806228	0.86946
Col1a2	1.57473	0.781529	1.38894	Col1a2	0.769928	1.20863	1.70264	Eif2b1	-	1.17854	1.90774	Exog	1.22647	1.3988	-	Lancl2	0.717289	0.753637	1.06106	Apoe	0.656869	0.90182	0.892651	Mog	0.79803	0.771801	0.984127	Mecp2	0.899033	0.553153	0.877734
Dld	1.60197	1.02781	1.24485	Dld	1.37428	1.60344	1.11666	Eif3d	1.06328	1.25215	2.04294	Gja1	1.32404	1.2654	1.22257	Plec	0.596367	-	0.840079	Atp5l	0.50583	0.687606	1.03055	Opcml	0.846305	0.830914	1.15377	Mta1	0.741618	0.754257	0.923605
Fh1	1.44654	1.00894	1.53998	Fh1	1.42817	1.3269	1.12347	Fam168a	1.21512	1.32892	-	Gnai2	1.10191	1.20621	1.12864					Col4a2	0.755844	0.519971	2.15964	Rps13	0.842365	1.00191	0.775794	P4hb	0.847927	0.72792	0.895215
Got2	1.54248	0.871872	1.47285	Got2	1.3848	1.02614	1.15643	Gba2	1.22902	1.24165	-	Gng3	1.19617	-	1.29499					Cyb5b	0.483757	0.688809	1.02008	Rps28	0.769276	0.738194	2.04365	Pebp1	-	0.768188	0.828091
Grpel1	1.58584	0.983356	1.14497	Grpel1	1.38407	1.07896	1.22723	Gm6941	1.20034	1.55487	-	Gyk	1.25368	1.02751	1.19813					Fbl	1.02246	0.74755	0.880439	Sorl1	0.835468	-	0.725407	Prnp	0.792656	0.542529	1.05884
Hspd1	1.59387	1.01404	1.30503	Hspd1	1.30389	1.40604	1.16881	Hpcal1	1.56749	1.15982	-	Hba-a1	1.119	0.986264	1.31133					Gdpd1	0.436523	0.801556	1.01893	Sugp2	0.974129	0.644983	0.506477	Psip1	0.739205	-	0.750962
Hspe1-rs1	1.88496	0.849255	1.77196	Hspe1-rs1	1.71585	0.957198	1.27711	Hpcal4	1.39281	1.27623	0.914708	Mcg1038069	0.848621	1.37914	1.1035					Gpm6a	0.427734	0.814687	1.15034	Tomm20	0.771528	0.609407	-	Ptprz1	0.934249	0.772486	0.866857
Lamb2	1.8895	0.874876	1.17177	Lamb2	1.32115	1.01249	1.51807	Igh-6	1.26242	1.25893	-	Mif	1.63711	-	1.11089					Hist1h1b	0.744138	1.03164	0.780971	Xkr4	0.875039	0.749383	1.24467	Sort1	0.739993	0.684091	1.01193
Mdh2	1.77296	0.997177	1.4989	Mdh2	1.77587	1.38424	1.16157	Iqgap1	1.19839	1.30486	1.16171	Ndrg2	1.28483	0.918062	1.24155					Hist1h1d	0.726469	1.00547	0.818217					Tnc	0.760142	0.812798	0.818555
Ndufv2	1.79038	1.34805	1.2616	Ndufv2	0.972856	1.22546	1.40248	Mapk9	1.1864	1.32303	-	Ndufb5	1.37606	1.20575	-					Hist1h1e	0.736795	1.03164	0.7872					Tnks1bp1	0.862352	0.805741	0.867793
Nipsnap1	1.47571	1.20032	1.1614	Nipsnap1	1.48242	1.01167	1.14338	Mecr	-	1.32218	1.48492	Ndufb9	1.45399	1.71136	1.08677					Hnrnpa0	0.530273	0.59144	0.913655					Trp53bp1	-	0.864265	0.781258
Oxct1	1.46456	0.980318	1.28233	Oxct1	1.46772	1.32004	1.10524	Mgll	1.17957	1.26234	-	Nnt	1.37794	1.19938	1.06934					Hnrnpa1	0.576933	0.686856	0.868474
Pdhb	1.57184	1.04927	1.28481	Pdhb	1.42178	1.39184	1.15611	COX2	1.28846	0.81728	1.27231	Samm50	1.29133	1.10425	1.17521					Hnrnpa2b1	0.658203	-	0.876506
Prdx5	1.52876	0.974485	1.22655	Prdx5	1.44501	1.22477	1.16204	Mtmr1	1.21998	1.22062	0.898215	Slc1a2	1.25584	1.2197	1.30499					Hpca	0.624866	0.827762	0.887504
Timm9	1.44149	1.36494	0.987625	Timm9	1.60369	1.51265	-	Mtmr7	1.21989	1.30883	-	Slc1a3	1.31995	0.944828	1.19776					Hsd11b1	0.496997	0.813215	0.923681
Aqp1	1.79272	-	1.2319	Aco2	1.35597	1.20294	1.17317	Myl12b	2.34728	1.1994	-	Slc1a6	1.30332	-	1.25009					Lars	-	0.574181	0.919571
Cdc42	1.05299	1.23681	1.17129	Aldh1b1	1.34102	1.27601	1.18332	Ncs1	1.1822	1.44665	-	Slc25a11	1.53684	1.21351	1.0276					Mpdu1	-	0.752401	0.883032
Clybl	1.49954	-	1.28312	Bphl	1.44423	1.2875	-	Ndrg4	1.56896	1.38684	-	Slc25a4	1.50874	1.06691	1.14811					COX1	1.07567	0.745136	0.729355
Cox6b1	1.45931	1.5969	1.04146	Cd9	-	1.21054	1.39458	Olfm2	1.62365	1.3033	0.450879	Slc25a5	1.5311	1.06865	1.14266					Mthfd1	1.09536	0.663632	0.896826
Efhd2	1.56408	1.19216	0.972355	Col12a1	-	1.43473	1.32129	Pdcd6	1.40496	1.15888	0.615056	Slc2a1	1.38975	1.53116	0.970972					Ncl	0.883774	0.656915	0.779734
Hibadh	1.70855	-	1.17055	D10Jhu81e	1.2002	1.29015	1.34112	Plch1	1.17475	1.56231	-	Sult4a1	1.34396	-	1.1648					Ostc	0.668656	1.09362	0.785377
Hspe1	1.8803	0.814976	2.01193	Hspa9	1.43066	1.45136	1.26355	Ppp3r1	1.96853	1.25514	0.621619									Plcb1	0.699096	0.620521	1.10944
Lama5	1.38364	-	1.23016	Ivd	1.33637	1.35475	1.15654	Ppt1	1.27291	1.20995	0.78373									Plcb4	0.60934	0.671206	1.01407
Lamc1	1.7744	1.10533	1.19842	Mccc2	1.44015	1.29796	-	Rbbp4	-	1.1564	2.12202									Psip1	0.878906	0.781128	0.748996
Ndufa12	1.4245	1.36842	1.00511	Mdga2	1.00279	1.23419	1.19156	Rhof	1.2197	1.52893	-									Slc44a2	0.695555	1.12776	0.826086
Ndufa5	1.68416	1.09967	1.20731	Ndufb2	1.45691	1.52821	0.984667	Rtn1	1.18799	1.07617	0.889881									Srsf3	0.815571	0.626459	0.906684
Ndufs1	1.38042	1.34359	1.02369	Ndufv3	2.35616	1.13138	1.17269	Sfxn5	1.3682	0.776998	1.26672									Supt16h	0.815571	0.626459	0.906684
Ndufs4	1.7605	1.26326	0.990514	Pdha1	1.22059	1.47232	1.12676	Slc44a1	1.19606	1.31088	-									Tbl2	0.713813	0.973735	0.832409
Ndufs6	1.72594	1.16989	1.16863	Pdhx	1.32875	1.6052	1.03894	Son	1.0277	1.21918	1.32242									Tecr	0.446289	0.792802	1.06119
Ndufv1	1.39349	1.27884	1.00888	Pitrm1	1.25695	1.27672	1.13227	Stat3	1.05237	1.75879	1.25128									Tmem33	0.500324	0.636361	1.0492
Purb	1.45527	1.37637	-	Plin4	1.17528	1.47972	1.11007	Stk24	1.02042	1.17274	1.41329									Top1	0.619141	0.643969	1.01707
Serinc5	-	1.27706	1.11693	Sdha	1.34339	1.55445	1.01135	Synm	1.15862	2.03461	-
Slc4a1	1.65282	0.981673	1.18455	Suclg1	1.8164	1.27014	1.07969	Tbc1d17	1.19219	1.22276	-
Sod2	1.39853	0.818896	1.48222					Tmem163	1.21759	2.46866	-
Tinagl1	1.70003	-	1.16609					Tmx3	1.35055	1.35756	0.821772
Uqcrh	1.63653	1.43226	1.14077					Tspyl4	1.18654	1.23795	-
								Ube2l3	1.513	1.35	0.749382
								9030624J02Rik	1.2726	1.30049	-

## Sheet: Whole list
Table S1. List of all the quantified proteins.
GENE_NAME	PROTEIN_IPI	insoluble CG1	insoluble CG2	insoluble CG3	insoluble CL1	insoluble CL2	insoluble CL3	soluble CG1	soluble CG2	soluble CG3	soluble CL1	soluble CL2	soluble CL3	Sequence Coverage (%)	Sequence Count	Spectral Count	Description
Bcas1	IPI00944706.1	1.29411	1.04306	0.951397	1.46349	1.04691	0.859339	0.979301	0.931607	0.850534	1.13395	0.858347	0.759457	28.4	102	159	Bcas1 breast carcinoma-amplified sequence 1 homolog isoform 1
Bcas1	IPI00330860.2	1.30172	NA	NA	NA	1.00389	0.816265	NA	NA	0.835317	NA	NA	0.9398	14.8	35	53	breast carcinoma amplified sequence 1;amplified in breast cancer 1|breast carcinoma-amplified sequence 1 homolog|novel amplified in breast cancer 1 homolog
Copg	IPI00987289.1	0.842586	1.02027	0.966926	1.32448	0.949311	0.993319	1.06474	0.968856	1.12378	0.688523	0.990412	1.04299	25.3	73	109	coatomer protein complex, subunit gamma;coatomer protein complex, subunit gamma 1|coatomer subunit gamma|coatomer subunit gamma-1|gamma-1-COP|gamma-1-coat protein|gamma-COP|gamma-coat protein
Copg	IPI00223437.5	0.941898	0.969675	0.948667	1.33594	0.967722	1.01305	1.00589	0.871386	1.09325	0.620096	0.389476	1.09174	25.4	73	109	coatomer protein complex, subunit gamma;coatomer protein complex, subunit gamma 1|coatomer subunit gamma|coatomer subunit gamma-1|gamma-1-COP|gamma-1-coat protein|gamma-COP|gamma-coat protein
Coq9	IPI00169862.1	1.30278	NA	NA	1.03034	NA	1.15877	0.940652	0.888987	0.936144	0.773349	NA	0.799515	21.1	22	32	coenzyme Q9 homolog (yeast);ubiquinone biosynthesis protein COQ9, mitochondrial
Fabp3	IPI00230124.5	NA	NA	NA	NA	NA	1.07118	1.02775	0.922344	1.04954	1.07051	0.694569	0.909516	53.4	28	52	fatty acid binding protein 3, muscle and heart;fatty acid binding protein heart 1|fatty acid binding protein heart 4|fatty acid-binding protein 3|fatty acid-binding protein, heart|heart-type fatty acid-binding protein|mammary-derived growth inhibitor
Gap43	IPI00128973.1	1.17523	0.96521	1.0534	0.881836	1.17332	1.04261	1.05785	0.873836	0.956349	1.14378	0.844424	0.793417	83.3	290	526	growth associated protein 43;axonal membrane protein GAP-43|brain abundant, membrane attached signal protein 2|calmodulin-binding protein P-57|growth accentuating protein 43|growth-associated protein 43|neuromodulin
Gripap1	IPI00267855.4	NA	NA	NA	NA	NA	NA	NA	NA	NA	NA	0.703448	0.880202	6	13	13	GRIP1 associated protein 1;GRIP1-associated protein 1|HCMV-interacting protein
Gripap1	IPI00775775.1	NA	NA	NA	NA	NA	NA	1.03056	1.0389	0.831269	NA	0.767028	0.898236	27.5	37	38	GRIP1 associated protein 1;GRIP1-associated protein 1|HCMV-interacting protein
Gripap1	IPI00775865.1	NA	NA	NA	NA	NA	NA	NA	NA	NA	1.01876	NA	NA	7.1	10	10	GRIP1 associated protein 1;GRIP1-associated protein 1|HCMV-interacting protein
Gripap1	IPI00775979.1	NA	NA	NA	1.03895	NA	NA	NA	NA	NA	NA	NA	NA		4	4	GRIP1 associated protein 1;GRIP1-associated protein 1|HCMV-interacting protein
Hnrnpa0	IPI00109813.1	1.08057	0.728898	0.921582	0.530273	0.59144	0.913655	1.03181	0.977069	0.744542	0.924402	0.806228	0.86946	20	30	58	heterogeneous nuclear ribonucleoprotein A0;-
Mecp2	IPI00131063.4	NA	0.862959	0.984684	0.783339	1.00328	0.66786	1.01034	0.955135	0.780754	0.899033	0.553153	0.877734	33.3	58	68	methyl CpG binding protein 2;meCp-2 protein|methyl-CpG-binding protein 2
Mecp2	IPI00775806.2	NA	0.931558	0.956388	0.875179	1.03667	0.689713	0.961998	1.00915	0.799435	0.942979	0.70013	0.896439	32.1	58	68	methyl CpG binding protein 2;meCp-2 protein|methyl-CpG-binding protein 2
Mta1	IPI00776055.1	0.889211	1.12146	1.00096	NA	1.06167	NA	0.906071	1.03634	0.975941	0.741618	0.754257	0.923605	17.2	34	41	metastasis associated 1;metastasis-associated protein MTA1
P4hb	IPI00133522.1	1.14653	0.989893	0.87536	0.895829	0.884966	1.01944	0.881797	0.871627	0.932729	0.847927	0.72792	0.895215	51.3	116	149	prolyl 4-hydroxylase, beta polypeptide;ER protein 59|cellular thyroid hormone-binding protein|endoplasmic reticulum resident protein 59|p55|prolyl 4-hydroxylase subunit beta|protein disulfide isomerase|protein disulfide-isomerase
P4hb	IPI00122815.3	1.10292	0.967229	0.880553	0.935547	0.872568	0.930631	0.859606	0.905284	0.923611	0.848804	0.683744	0.921471	51.3	116	149	P4hb Putative uncharacterized protein
Pebp1	IPI00137730.7	1.05336	NA	1.01035	1.04102	0.892023	0.993976	0.998741	1.19427	0.883322	1.03398	0.963522	0.79672	79.1	59	111	phosphatidylethanolamine binding protein 1;HCNPpp|PEBP-1|Raf-1 kinase inhibitor protein|phosphatidylethanolamine-binding protein 1
Pebp1	IPI00858116.1	NA	NA	NA	1.02654	0.920246	NA	NA	NA	0.881864	NA	0.768188	0.828091		21	36	phosphatidylethanolamine binding protein 1;HCNPpp|PEBP-1|Raf-1 kinase inhibitor protein|phosphatidylethanolamine-binding protein 1
Prnp	IPI00120793.1	1.05042	0.924649	0.999543	1.01497	1.01153	1.01345	0.88867	1.16459	1.1865	0.792656	0.542529	1.05884	39	80	135	prion protein;major prion protein
Psip1	IPI00649508.1	0.928039	1.06157	0.894373	0.878906	0.781128	0.748996	0.953695	0.942173	0.803031	0.739205	NA	0.750962	41	30	61	PC4 and SFRS1 interacting protein 1;PC4 and SFRS1 interacting protein 2|PC4 and SFRS1-interacting protein|dense fine speckles 70|lens epithelium-derived growth factor|mLEDGF
Psip1	IPI00608118.1	0.943167	NA	NA	0.968181	NA	NA	0.964055	0.952912	NA	0.787966	NA	0.827638	40.5	30	61	PC4 and SFRS1 interacting protein 1;PC4 and SFRS1 interacting protein 2|PC4 and SFRS1-interacting protein|dense fine speckles 70|lens epithelium-derived growth factor|mLEDGF
Psip1	IPI00115257.1	NA	NA	NA	NA	NA	NA	NA	NA	NA	NA	0.929667	NA	25.4	33	64	PC4 and SFRS1 interacting protein 1;PC4 and SFRS1 interacting protein 2|PC4 and SFRS1-interacting protein|dense fine speckles 70|lens epithelium-derived growth factor|mLEDGF
Ptprz1	IPI00627008.2	0.956915	0.998014	1.08345	0.76619	1.04183	0.954238	0.96615	1.02891	0.869157	0.934249	0.772486	0.866857	12.4	106	179	protein tyrosine phosphatase, receptor type Z, polypeptide 1;3F8 chondroitin sulfate proteoglycan|3H1 keratan sulfate proteoglycan|phosphacan|protein tyrosine phosphate, receptor type, Z|receptor-type tyrosine-protein phosphatase zeta
Sort1	IPI00420955.5	1.28759	NA	1	NA	1.11171	0.987952	0.934975	1.01097	NA	0.739993	0.684091	1.01193	19.3	45	53	sortilin 1;mNTR3|neurotensin receptor 3|sortilin
Sort1	IPI00650038.2	1.30474	1.04808	0.994299	NA	1.11326	1.02752	0.945485	1.05383	1.02846	0.854948	NA	1.02271	18.5	45	53	sortilin 1;mNTR3|neurotensin receptor 3|sortilin
Tnc	IPI00785346.1	NA	NA	NA	NA	NA	NA	0.802278	1.09942	0.93713	0.760142	0.812798	0.818555	14.2	47	48	tenascin C;hexabrachion|tenascin
Tnc	IPI00420656.3	NA	NA	NA	1.27207	NA	1.0885	0.796131	1.16079	0.969749	0.851751	0.843667	0.828842	11	47	48	tenascin C;hexabrachion|tenascin
Tnks1bp1	IPI00459443.5	0.97001	NA	NA	NA	NA	NA	0.939738	0.904362	0.839539	0.862352	0.805741	0.867793	18.9	45	49	tankyrase 1 binding protein 1;182 kDa tankyrase-1-binding protein
Trp53bp1	IPI00828418.1	NA	NA	NA	NA	NA	NA	NA	NA	NA	NA	0.684562	0.7565	4	13	14	transformation related protein 53 binding protein 1;murine p53-binding protein|p53-binding protein 1|p53BP1|transformation related protein 53 binding-protein 1|tumor suppressor p53-binding protein 1
Trp53bp1	IPI00229801.5	NA	NA	NA	NA	1.17254	1.02999	NA	NA	0.95242	NA	0.864265	0.781258	7	20	21	transformation related protein 53 binding protein 1;murine p53-binding protein|p53-binding protein 1|p53BP1|transformation related protein 53 binding-protein 1|tumor suppressor p53-binding protein 1
Trp53bp1	IPI00674562.1	NA	NA	NA	NA	1.04673	NA	0.972763	NA	0.944883	NA	NA	NA	8.5	11	11	transformation related protein 53 binding protein 1;murine p53-binding protein|p53-binding protein 1|p53BP1|transformation related protein 53 binding-protein 1|tumor suppressor p53-binding protein 1
Trp53bp1	IPI00877238.1	NA	NA	NA	NA	NA	NA	NA	0.85344	NA	0.951186	NA	NA	7.1	20	21	transformation related protein 53 binding protein 1;murine p53-binding protein|p53-binding protein 1|p53BP1|transformation related protein 53 binding-protein 1|tumor suppressor p53-binding protein 1
Ampd2	IPI00623834.1	NA	0.580933	1.65153	0.957436	0.823885	0.664659	0.692611	0.74676	1.53636	2.22967	NA	0.950298	23.9	66	74	adenosine monophosphate deaminase 2;AMP deaminase 2|adenosine monophosphate deaminase 2 (isoform L)
Ampd2	IPI00406639.2	NA	NA	1.13209	1.01928	0.77821	NA	0.973837	1.11167	1.07738	1.07751	NA	0.962153	17	54	60	adenosine monophosphate deaminase 2;AMP deaminase 2|adenosine monophosphate deaminase 2 (isoform L)
Cadm3	IPI00118020.1	NA	1.12113	0.999486	0.892578	1.30447	0.944261	0.850246	0.740778	1.11409	1.03062	NA	0.971918	45.2	122	220	cell adhesion molecule 3;TSLC1-like protein 1|immunoglobulin superfamily member 4B|immunoglobulin superfamily, member 4B|nectin-like protein 1|nectin-lke 1|synaptic cell adhesion molecule 3
Cadm3	IPI00857780.1	0.933853	1.07438	0.974386	0.861008	1.23228	0.978612	0.968956	0.956208	1.10867	1.06354	1.06569	NA	35.8	109	199	cell adhesion molecule 3;TSLC1-like protein 1|immunoglobulin superfamily member 4B|immunoglobulin superfamily, member 4B|nectin-like protein 1|nectin-lke 1|synaptic cell adhesion molecule 3
Cadm3	IPI00987393.1	0.985331	NA	NA	NA	NA	NA	NA	NA	NA	NA	NA	NA				cell adhesion molecule 3;TSLC1-like protein 1|immunoglobulin superfamily member 4B|immunoglobulin superfamily, member 4B|nectin-like protein 1|nectin-lke 1|synaptic cell adhesion molecule 3
Cryzl1	IPI00122320.3	NA	NA	NA	NA	NA	NA	NA	NA	NA	NA	NA	0.879147	30.2	15	16	crystallin, zeta (quinone reductase)-like 1;quinone oxidoreductase homolog 1|quinone oxidoreductase-like protein 1|zeta-crystallin homolog
Cryzl1	IPI00880688.1	NA	NA	NA	NA	NA	NA	NA	0.843523	0.462822	0.980599	NA	NA	28.2	11	12	crystallin, zeta (quinone reductase)-like 1;quinone oxidoreductase homolog 1|quinone oxidoreductase-like protein 1|zeta-crystallin homolog
Cryzl1	IPI00230387.1	NA	NA	NA	NA	NA	NA	NA	0.859744	NA	NA	NA	NA	10	3	3	crystallin, zeta (quinone reductase)-like 1;quinone oxidoreductase homolog 1|quinone oxidoreductase-like protein 1|zeta-crystallin homolog
D17Wsu104e	IPI00131954.1	NA	NA	NA	NA	NA	NA	0.837438	NA	0.782622	NA	NA	NA	21.7	11	15	DNA segment, Chr 17, Wayne State University 104, expressed;UPF0556 protein C19orf10 homolog|interleukin-25|stromal cell-derived growth factor SF20
Flnb	IPI01007906.1	0.855144	0.998118	0.892315	0.977179	0.854813	0.932493	0.876621	1.02826	0.681229	0.964063	NA	0.953001	9.9	46	55	Flnb Uncharacterized protein
Flnb	IPI00663627.1	0.668753	1.03591	NA	0.710344	0.815867	0.923695	0.889655	1.1592	0.651304	0.951085	NA	0.985617	8.5	37	44	filamin, beta;ABP-280-like protein|FLN-B|actin binding protein 278|actin-binding-like protein|beta-filamin|filamin-B
Krt74	IPI00420970.3	1.13754	NA	1.43615	0.924441	1.89424	0.949163	0.654077	0.660997	1.16638	1.55768	0.670211	0.975912	5.7	33	54	keratin 74;-
Mog	IPI00126405.3	0.911655	1.07646	1.0143	0.74707	1.26993	1.00803	0.79803	0.771801	0.984127	1.00478	1.42956	1.03426	42.3	167	334	myelin oligodendrocyte glycoprotein;myelin-oligodendrocyte glycoprotein
Mog	IPI00785314.1	0.880665	1.20559	0.969425	0.769879	1.13113	1.00503	0.824063	0.873237	0.981559	1.06911	1.08682	1.05259	42.1	167	334	myelin oligodendrocyte glycoprotein;myelin-oligodendrocyte glycoprotein
Opcml	IPI00463489.3	1.18906	1.20854	0.983218	1.05468	1.29572	1.04066	0.846305	0.830914	1.15377	0.808313	NA	0.947316	38.6	43	105	opioid binding protein/cell adhesion molecule-like;opioid binding cell adhesion molecule|opioid-binding protein/cell adhesion molecule
Opcml	IPI00857911.1	1.23347	1.18185	0.987445	1.05176	1.39926	1.03563	0.8706	0.725928	1.13393	0.852993	1.08842	1.01382	40.3	121	322	opioid binding protein/cell adhesion molecule-like;opioid binding cell adhesion molecule|opioid-binding protein/cell adhesion molecule
Rps13	IPI00989181.1	1.22402	0.858068	1.04486	0.726562	0.996109	1.04618	0.842365	1.00191	0.775794	0.901442	1.00197	1.00836	41.4	69	124	ribosomal protein S13;40S ribosomal protein S13
Rps28	IPI00137736.1	NA	NA	NA	0.874332	1.71424	NA	0.769276	0.738194	2.04365	0.92175	1.01126	1.64612	46.4	16	35	ribosomal protein S28;40S ribosomal protein S28
Sorl1	IPI00129831.3	NA	1.01383	1.04488	NA	1.13911	0.978237	0.835468	NA	0.725407	NA	NA	1.00657	9.3	36	41	sortilin-related receptor, LDLR class A repeats-containing;LDLR relative with 11 ligand-binding repeats|low-density lipoprotein receptor relative with 11 ligand-binding repeats|sorLA-1|sortilin-related receptor|sorting protein-related receptor containing LDLR class A repeats
Sorl1	IPI00776230.1	1.19778	1.07996	1.0529	0.935715	1.12011	1.00012	0.879742	NA	0.853271	0.909837	NA	1.01841	15.1	79	93	Sorl1 Putative uncharacterized protein
Sugp2	IPI00405760.2	NA	0.934102	0.964976	1.33913	NA	NA	0.974129	0.644983	0.506477	0.604268	0.990842	0.979893	23.4	43	43	SURP and G patch domain containing 2;SURP and G-patch domain-containing protein 2|arginine/serine-rich-splicing factor 14|putative splicing factor, arginine/serine-rich 14|serine/arginine-rich splicing factor 14|splicing factor, arginine/serine-rich 14
Tomm20	IPI00120715.1	1.43895	0.951648	1.19298	1.13151	1.00005	1.02222	0.771528	0.609407	NA	NA	NA	NA	24.8	29	51	translocase of outer mitochondrial membrane 20 homolog (yeast);mitochondrial 20 kDa outer membrane protein|mitochondrial import receptor subunit TOM20 homolog|outer mitochondrial membrane receptor Tom20
Xkr4	IPI00357068.4	1.0563	1.01704	1.07267	0.915587	1.25294	1.03648	0.875039	0.749383	1.24467	0.990606	NA	0.986187	7.6	34	45	X Kell blood group precursor related family member 4;XK-related protein 4
A230046K03Rik	IPI00831049.1	0.94551	0.907646	0.970517	0.537109	0.701739	1.03916	1.12315	1.15055	0.739087	1.05742	1.13238	0.858847	13.9	33	38	RIKEN cDNA A230046K03 gene;WASH complex subunit 7
Abcb9	IPI00380188.2	NA	0.985594	1.10661	NA	NA	0.983439	NA	NA	NA	NA	NA	NA	10.4	15	18	ATP-binding cassette, sub-family B (MDR/TAP), member 9;ABC transporter 9 protein|ATP-binding cassette sub-family B member 9|ATP-binding cassette transporter 9|ATP-binding cassette, sub-family B, member 9|TAP-like protein|mABCB9
Abcb9	IPI00162932.1	0.960567	NA	NA	0.749999	0.612611	NA	NA	NA	NA	NA	NA	NA	21.8	30	36	ATP-binding cassette, sub-family B (MDR/TAP), member 9;ABC transporter 9 protein|ATP-binding cassette sub-family B member 9|ATP-binding cassette transporter 9|ATP-binding cassette, sub-family B, member 9|TAP-like protein|mABCB9
Acbd5	IPI00845729.1	1.27548	1.08913	NA	0.688832	NA	0.710997	1.15317	NA	0.937092	NA	NA	NA	22.7	24	25	acyl-Coenzyme A binding domain containing 5;acyl-CoA-binding domain-containing protein 5
Acbd5	IPI00754110.2	1.35252	1.09539	0.859289	0.798454	NA	0.940271	1.16237	NA	NA	NA	NA	NA	21.1	24	25	acyl-Coenzyme A binding domain containing 5;acyl-CoA-binding domain-containing protein 5
Apc	IPI01007637.1	NA	NA	NA	0.729249	1.02425	0.786612	NA	0.942173	0.903769	NA	NA	0.844422	8.7	45	52	adenomatosis polyposis coli;adenomatous polyposis coli protein|multiple intestinal neoplasia
Apc	IPI00468234.2	NA	NA	NA	1.1053	NA	0.801491	NA	1.03337	0.904135	NA	NA	NA	5.2	31	35	adenomatosis polyposis coli;adenomatous polyposis coli protein|multiple intestinal neoplasia
Apc	IPI00896736.1	NA	NA	NA	NA	NA	NA	0.99616	NA	NA	NA	NA	NA	11.9	64	71	adenomatosis polyposis coli;adenomatous polyposis coli protein|multiple intestinal neoplasia
Apc	IPI00229891.1	0.861722	0.914517	0.908932	NA	NA	NA	NA	NA	NA	0.988256	NA	NA		16	18	adenomatosis polyposis coli;adenomatous polyposis coli protein|multiple intestinal neoplasia
Apc	IPI00229894.1	0.841574	1.09355	NA	NA	NA	NA	NA	NA	NA	NA	NA	NA		10	12	adenomatosis polyposis coli;adenomatous polyposis coli protein|multiple intestinal neoplasia
Apoe	IPI00323571.1	1.04238	1.05913	0.865894	0.656869	0.90182	0.892651	0.993973	0.882307	0.996689	1.03552	1.06204	0.96567	59.5	115	169	apolipoprotein E;apo-E
Col4a2	IPI00338452.3	NA	0.475432	1.26083	0.755844	0.519971	2.15964	NA	NA	NA	NA	NA	NA	2.9	18	36	collagen, type IV, alpha 2;canstatin|collagen alpha-2(IV) chain|procollagen, type IV, alpha 2
Cyb5b	IPI00315794.1	0.905262	0.673545	1.02024	0.483757	0.688809	1.02008	0.999825	NA	NA	0.903083	NA	NA	45.9	39	63	cytochrome b5 type B;cytochrome b5 outer mitochondrial membrane isoform
Eef2	IPI00466069.3	0.683515	0.973188	0.725543	0.929985	0.66187	0.751709	0.982805	1.17547	0.848283	1.1236	1.01941	0.925192	52.3	171	243	eukaryotic translation elongation factor 2;elongation factor 2
Gdpd1	IPI00134420.1	1.00718	1.05169	1.03751	0.436523	0.801556	1.01893	0.987706	1.01349	0.912855	NA	NA	1.05769	25.8	37	60	glycerophosphodiester phosphodiesterase domain containing 1;glycerophosphodiester phosphodiesterase 4|glycerophosphodiester phosphodiesterase domain-containing protein 1
Gpm6a	IPI00122974.1	0.954805	0.639344	1.12244	0.427734	0.814687	1.15034	0.944223	2.19114	1.09091	1.01738	1.48075	0.946414	15.1	74	194	glycoprotein m6a;neuronal membrane glycoprotein M6-a
Hist1h1b	IPI00230133.5	1.40565	0.87452	1.188	0.744138	1.03164	0.780971	0.849305	1.05184	1.03246	0.936202	0.767488	1.05368	23.3	48	122	histone cluster 1, H1b;H1 VAR.5|H1 histone family, member 5|histone 1, H1b|histone 1, family 5|histone H1.5
Hist1h1d	IPI00331597.6	1.37938	0.893896	1.20416	0.726469	1.00547	0.818217	0.849305	1.04134	1.00864	0.973652	0.829671	1.05666	30.3	72	176	histone cluster 1, H1d;H1 VAR.4|H1 histone family, member 3|histone 1, H1d|histone 1, family 3|histone H1.3
Hist1h1e	IPI00223714.5	1.35817	0.885418	1.1446	0.736795	1.03164	0.7872	0.943224	0.813085	1.00669	0.949755	0.882904	1.07589	34.7	70	196	histone cluster 1, H1e;H1 VAR.2|H1 histone family, member 4|histone 1, H1e|histone H1.4|histone H1e
Hnrnpa1	IPI00817004.1	0.993818	1.00096	0.893879	0.576933	0.686856	0.868474	1.07556	1.0668	0.851997	0.917703	0.872712	0.87674	46.2	103	193	heterogeneous nuclear ribonucleoprotein A1;HDP-1|helix destabilizing protein|helix-destabilizing protein|hnRNP core protein A1|single-strand-binding protein|topoisomerase-inhibitor suppressed
Hnrnpa2b1	IPI00828488.1	1.15462	0.914681	0.983407	0.778177	0.917315	NA	1.01088	1.16841	0.897249	0.807749	0.931767	0.87674	62.9	221	443	heterogeneous nuclear ribonucleoprotein A2/B1;heterogeneous nuclear ribonucleoproteins A2/B1|heterogenous nuclear ribonucleoprotein A2/B1|hnRNP A2 / hnRNP B1|hnRNP A2/B1
Hnrnpa2b1	IPI00405058.6	NA	0.855511	NA	0.658203	NA	0.876506	NA	NA	NA	0.853107	NA	NA		14	21	heterogeneous nuclear ribonucleoprotein A2/B1;heterogeneous nuclear ribonucleoproteins A2/B1|heterogenous nuclear ribonucleoprotein A2/B1|hnRNP A2 / hnRNP B1|hnRNP A2/B1
Hpca	IPI00648753.1	NA	NA	NA	NA	0.791595	0.906767	NA	NA	NA	NA	NA	0.919483		7	12	hippocalcin;neuron-specific calcium-binding protein hippocalcin
Hpca	IPI00881347.1	0.892028	0.972712	0.942086	0.624866	0.827762	0.887504	1.54029	1.05147	0.718927	1.17926	1.09888	1.078	73.3	113	188	hippocalcin;neuron-specific calcium-binding protein hippocalcin
Hsd11b1	IPI00885751.1	0.945015	0.882792	0.977019	0.496997	0.813215	0.923681	NA	NA	1.99796	NA	NA	1.07654	35.5	32	58	hydroxysteroid 11-beta dehydrogenase 1;11-DH|11-beta-HSD1|11-beta-hydroxysteroid dehydrogenase 1|11beta-HSD-1|11beta-HSD1A|11beta-hydroxysteroid dehydrogenase type 1|Corticosteroid 11-beta-dehydrogenase, isozyme 1 (11-DH) (11-beta-hydroxysteroid dehydrogenase 1) (11-beta-HSD1) (11beta-HSD1A)|corticosteroid 11-beta-dehydrogenase isozyme 1
Ipo7	IPI00331444.7	0.677806	0.651188	1.02275	0.576633	0.781128	1.07964	1.3853	1.1599	0.717172	NA	1.00174	1.05693	18.2	62	81	importin 7;RAN binding protein 7|importin-7|ran-binding protein 7
Lars	IPI00453819.2	NA	0.910992	0.912827	NA	0.574181	0.919571	0.950339	0.990661	1.17547	NA	0.789605	0.978131	27.9	80	92	leucyl-tRNA synthetase;leuRS|leucine--tRNA ligase, cytoplasmic|leucyl-tRNA synthetase, cytoplasmic
Lars	IPI00990231.1	NA	0.942695	NA	1.07112	0.779555	0.940014	0.968544	1.18197	1.06527	NA	NA	0.991475	23.1	68	78	leucyl-tRNA synthetase;leuRS|leucine--tRNA ligase, cytoplasmic|leucyl-tRNA synthetase, cytoplasmic
Mgst3	IPI00132002.1	0.897566	1.06155	1.07263	0.517702	0.546406	0.926698	1.37957	NA	NA	1.31288	NA	1.13242	47.7	39	117	microsomal glutathione S-transferase 3;microsomal GST-3|microsomal GST-III
Mpdu1	IPI00387504.1	NA	NA	NA	NA	NA	0.858541	1.13492	NA	1.10501	NA	NA	1.19112	4.5	14	24	mannose-P-dolichol utilization defect 1;mannose-P-dolichol utilization defect 1 protein|suppressor of Lec15 and Lec35 glycosylation mutation homolog|suppressor of Lec15 homolog (C.griseus)
Mpdu1	IPI00986317.1	NA	0.901688	NA	NA	0.752401	0.883032	NA	NA	1.10716	1.01939	NA	NA	9.2	14	24	mannose-P-dolichol utilization defect 1;mannose-P-dolichol utilization defect 1 protein|suppressor of Lec15 and Lec35 glycosylation mutation homolog|suppressor of Lec15 homolog (C.griseus)
Mthfd1	IPI00122862.4	0.806254	0.929209	0.966915	1.09104	0.692705	0.906627	0.981399	0.860872	0.998004	1.0134	0.788167	1.01988	28.9	78	87	methylenetetrahydrofolate dehydrogenase (NADP+ dependent), methenyltetrahydrofolate cyclohydrolase, formyltetrahydrofolate synthase;C-1-tetrahydrofolate synthase, cytoplasmic|C1-THF synthase|C1-tetrahydrofolate synthase
Mthfd1	IPI00953783.2	NA	0.90724	0.97907	1.09536	0.663632	0.896826	0.997095	0.982686	1.00251	1.06438	0.829916	1.05711	28.9	78	87	Mthfd1 C-1-tetrahydrofolate synthase, cytoplasmic
Ncald	IPI00263638.8	NA	NA	NA	NA	0.776856	NA	1.43393	NA	NA	1.17423	NA	1.078	61.7	84	135	neurocalcin delta;neurocalcin-delta
Ncald	IPI00881767.1	NA	NA	NA	NA	0.730354	NA	NA	NA	NA	NA	NA	1.11364				neurocalcin delta;neurocalcin-delta
Ncald	IPI00881478.1	0.877901	0.959196	0.936459	0.574519	NA	0.874498	1.40046	1.2395	0.67112	1.33792	1.22446	NA	64.4	53	87	neurocalcin delta;neurocalcin-delta
Ncald	IPI00881068.1	NA	NA	NA	NA	NA	0.905759	NA	NA	NA	NA	NA	NA		3	3	neurocalcin delta;neurocalcin-delta
Ncl	IPI00317794.5	1.09939	1.01009	1.00875	0.883774	0.656915	0.779734	0.978087	1.01793	0.956526	0.929838	0.776854	0.961793	41.3	88	141	nucleolin;-
Ostc	IPI00132218.3	NA	1.20342	NA	0.668656	1.09362	0.785377	NA	NA	NA	NA	NA	NA	8.1	12	21	oligosaccharyltransferase complex subunit;oligosaccharyltransferase complex subunit OSTC
Plcb1	IPI00323250.1	0.673244	NA	NA	NA	NA	NA	NA	NA	0.974649	NA	NA	1.02852		16	17	phospholipase C, beta 1;1-phosphatidylinositol 4,5-bisphosphate phosphodiesterase beta-1|1-phosphatidylinositol-4,5-bisphosphate phosphodiesterase beta-1|PLC-154|PLC-beta-1|phosphoinositide phospholipase C|phosphoinositide phospholipase C-beta-1|phospholipase C-beta-1|phospholipase C-beta-1a
Plcb1	IPI00468121.1	NA	0.930307	NA	0.699096	0.620521	1.10944	1.10971	1.06888	1.01009	NA	0.907397	NA	45.1	195	247	phospholipase C, beta 1;1-phosphatidylinositol 4,5-bisphosphate phosphodiesterase beta-1|1-phosphatidylinositol-4,5-bisphosphate phosphodiesterase beta-1|PLC-154|PLC-beta-1|phosphoinositide phospholipase C|phosphoinositide phospholipase C-beta-1|phospholipase C-beta-1|phospholipase C-beta-1a
Plcb1	IPI00928557.1	NA	0.898081	0.986527	NA	NA	NA	NA	NA	NA	1.08517	NA	NA		53	69	Plcb1 1-phosphatidylinositol-4,5-bisphosphate phosphodiesterase beta-1 isoform 2
Plcb1	IPI00130045.1	NA	NA	NA	0.674805	0.557803	NA	1.20027	NA	NA	NA	NA	NA	30.1	108	130	phospholipase C, beta 1;1-phosphatidylinositol 4,5-bisphosphate phosphodiesterase beta-1|1-phosphatidylinositol-4,5-bisphosphate phosphodiesterase beta-1|PLC-154|PLC-beta-1|phosphoinositide phospholipase C|phosphoinositide phospholipase C-beta-1|phospholipase C-beta-1|phospholipase C-beta-1a
Plcb1	IPI00990097.1	0.772296	NA	NA	NA	NA	NA	NA	NA	NA	NA	NA	NA		6	7	phospholipase C, beta 1;1-phosphatidylinositol 4,5-bisphosphate phosphodiesterase beta-1|1-phosphatidylinositol-4,5-bisphosphate phosphodiesterase beta-1|PLC-154|PLC-beta-1|phosphoinositide phospholipase C|phosphoinositide phospholipase C-beta-1|phospholipase C-beta-1|phospholipase C-beta-1a
Plcb4	IPI00625848.2	0.774388	0.870309	0.942199	0.60934	0.671206	1.01407	1.02322	0.890491	0.863103	1.0218	0.904433	1.00929	15.8	55	63	phospholipase C, beta 4;1-phosphatidylinositol-4,5-bisphosphate phosphodiesterase beta-4
Plcb4	IPI00975099.1	NA	NA	NA	NA	NA	NA	NA	NA	NA	NA	0.90551	NA		4	4	phospholipase C, beta 4;1-phosphatidylinositol-4,5-bisphosphate phosphodiesterase beta-4
Prmt5	IPI00831158.1	0.622375	0.830063	NA	0.666049	0.747511	NA	NA	NA	0.797898	NA	NA	0.986274	19.1	13	22	protein arginine N-methyltransferase 5;Jak-binding protein 1|SKB1 homolog|histone-arginine N-methyltransferase PRMT5|shk1 kinase-binding protein 1 homolog
Prmt5	IPI00229845.3	NA	NA	NA	NA	NA	1.01945	NA	1.60917	NA	NA	0.847564	NA	10.2	17	27	protein arginine N-methyltransferase 5;Jak-binding protein 1|SKB1 homolog|histone-arginine N-methyltransferase PRMT5|shk1 kinase-binding protein 1 homolog
Slc44a2	IPI00649186.1	0.765954	0.773115	1.11155	0.695555	1.12776	0.826086	0.991448	NA	1.00838	1.10338	NA	1.09909	15.3	38	51	solute carrier family 44, member 2;choline transporter-like protein 2
Srsf3	IPI00221826.1	1.52545	NA	0.989423	0.815571	0.626459	0.906684	1.10836	1.34739	0.888844	0.917599	1.05123	NA	33.9	28	52	serine/arginine-rich splicing factor 3;pre-mRNA-splicing factor SRP20|splicing factor, arginine/serine-rich 3 (SRp20)
Supt16h	IPI00120344.2	NA	1.04895	1.03296	0.480043	0.612585	1.11775	0.963017	1.04415	0.943459	NA	NA	NA	10.8	22	23	suppressor of Ty 16 homolog (S. cerevisiae);FACT 140 kDa subunit|FACT complex subunit SPT16|FACTp140|chromatin-specific transcription elongation factor 140 kDa subunit|facilitates chromatin transcription complex subunit SPT16
Tbl2	IPI00127026.1	1.10088	NA	0.970367	0.713813	0.973735	0.832409	NA	0.947159	NA	NA	NA	1.04748	19.5	24	30	transducin (beta)-like 2;transducin beta-like protein 2
Tbl2	IPI00319369.1	1.10974	NA	NA	0.730626	0.988494	0.846113	0.989978	0.918742	NA	NA	NA	NA	19.5	24	30	Tbl2 Transducin (Beta)-like 2
Tecr	IPI00929787.1	0.898525	0.808342	0.998026	0.446289	0.792802	1.06119	1.01542	1.05085	1.56448	1.00381	NA	1.00596	27	50	81	trans-2,3-enoyl-CoA reductase;TER|glycoprotein, synaptic 2|synaptic glycoprotein SC2
Tecr	IPI00875068.1	1.02929	0.832693	1.01964	0.664958	0.874602	1.01462	1.03483	0.945739	0.707596	NA	NA	1.01294	21.8	50	81	trans-2,3-enoyl-CoA reductase;TER|glycoprotein, synaptic 2|synaptic glycoprotein SC2
Tmem33	IPI00607961.1	0.931382	0.927983	1.05461	0.500324	0.636361	1.0492	1.11921	1.15911	0.742725	NA	0.911676	1.11259	23.6	31	47	transmembrane protein 33;-
Top1	IPI00109764.2	0.831666	0.968774	0.907206	0.619141	0.643969	1.01707	0.910631	1.12762	1.02381	0.815528	0.815325	1.04879	23.5	68	83	topoisomerase (DNA) I;DNA topoisomerase 1|DNA topoisomerase I
Tubal3	IPI00121558.4	0.703475	NA	NA	NA	0.817319	0.840356	1.25222	1.16991	NA	NA	NA	0.946259	14.3	11	44	tubulin, alpha-like 3;tubulin alpha chain-like 3
Tubal3	IPI00928471.1	NA	NA	NA	NA	NA	NA	1.42843	1.18148	NA	0.987603	NA	NA	14.3	11	44	Tubal3 tubulin alpha chain-like 3
Vps35	IPI00111181.1	0.647823	0.835054	1.06102	0.762714	0.666761	1.11588	1.15965	1.04008	0.972898	1.28934	0.844158	1.05893	34.8	103	145	vacuolar protein sorting 35;maternal embryonic message 3|maternal-embryonic 3|vacuolar protein sorting-associated protein 35|vesicle protein sorting 35
Vsnl1	IPI00230418.5	0.819374	0.995049	0.982075	0.549221	0.651751	0.957903	1.48945	1.28436	0.626491	1.16818	1.00292	1.10647	78.5	155	310	visinin-like 1;NVL-1|NVP-1|neural visinin-like protein 1|visinin-like protein 1
Dab2ip	IPI00753148.2	0.67003	0.737348	1.02468	0.889648	0.905834	0.997423	1.00591	NA	0.94098	0.918182	NA	0.999497	29.1	81	105	disabled 2 interacting protein;ASK1-interacting protein 1|DAB2-interacting protein|disabled 2 interacting protein long form|disabled homolog 2 interacting protein|disabled homolog 2-interacting protein
Dab2ip	IPI00751421.1	0.690422	0.924993	0.99429	0.937902	0.86894	1.10257	NA	NA	1.00312	0.891371	0.992024	1.01165	27.6	81	105	disabled 2 interacting protein;ASK1-interacting protein 1|DAB2-interacting protein|disabled 2 interacting protein long form|disabled homolog 2 interacting protein|disabled homolog 2-interacting protein
Dab2ip	IPI00753690.2	NA	NA	NA	NA	NA	NA	NA	1.2656	NA	NA	NA	NA	32.2	58	77	disabled 2 interacting protein;ASK1-interacting protein 1|DAB2-interacting protein|disabled 2 interacting protein long form|disabled homolog 2 interacting protein|disabled homolog 2-interacting protein
Dab2ip	IPI00928180.1	NA	NA	NA	NA	NA	NA	NA	1.08398	NA	NA	NA	NA	31.4	91	117	disabled 2 interacting protein;ASK1-interacting protein 1|DAB2-interacting protein|disabled 2 interacting protein long form|disabled homolog 2 interacting protein|disabled homolog 2-interacting protein
Dab2ip	IPI00420622.3	NA	NA	NA	NA	NA	NA	0.978436	NA	NA	NA	NA	NA	30.7	108	136	disabled 2 interacting protein;ASK1-interacting protein 1|DAB2-interacting protein|disabled 2 interacting protein long form|disabled homolog 2 interacting protein|disabled homolog 2-interacting protein
Dhx38	IPI00265358.1	0.572612	0.807111	NA	0.906834	NA	0.964641	NA	NA	0.959186	NA	NA	NA	7.3	17	19	DEAH (Asp-Glu-Ala-His) box polypeptide 38;DEAD/H (Asp-Glu-Ala-Asp/His) box polypeptide 38|pre-mRNA splicing factor 16|pre-mRNA-splicing factor ATP-dependent RNA helicase PRP16
Gnl1	IPI00762316.3	0.63298	0.846966	0.951528	0.978516	0.793774	1.06525	1.07615	1.0982	0.832055	NA	0.961576	0.947653	24.9	68	94	guanine nucleotide binding protein-like 1;GTP-binding protein MMR1|guanine nucleotide binding protein, related sequence 1|guanine nucleotide-binding protein-like 1
Gnl1	IPI00855216.2	0.707567	0.91942	0.98506	0.98902	0.848438	1.06035	1.07326	1.03742	0.993942	NA	0.901931	0.9791	24.9	68	94	guanine nucleotide binding protein-like 1;GTP-binding protein MMR1|guanine nucleotide binding protein, related sequence 1|guanine nucleotide-binding protein-like 1
Gnl1	IPI00988978.1	NA	NA	NA	NA	NA	NA	NA	NA	NA	1.13757	NA	NA		1	2	guanine nucleotide binding protein-like 1;GTP-binding protein MMR1|guanine nucleotide binding protein, related sequence 1|guanine nucleotide-binding protein-like 1
Hprt	IPI00284806.8	0.676085	0.800609	0.896416	NA	NA	0.940701	1.08559	1.41615	0.785011	0.977482	0.927475	1.05798	66.5	35	48	hypoxanthine guanine phosphoribosyl transferase;HGPRT|HGPRTase|HPRT B|hypoxanthine guanine phosphoribosyl transferase 1|hypoxanthine-guanine phosphoribosyltransferase
Lancl2	IPI00858209.1	0.717289	0.753637	1.06106	0.695151	0.723149	1.19682	1.05188	0.911266	0.850362	1.15712	0.907387	1.0863	37.4	86	127	LanC (bacterial lantibiotic synthetase component C)-like 2;lanC-like protein 2|testis-specific adriamycin sensitivity protein
Plec	IPI00944107.1	NA	NA	0.849258	1.20414	1.08784	NA	0.993981	NA	1.10835	0.669436	NA	1.06385	57.4	1231	1645	plectin;plectin 1|plectin-1|plectin-6
Plec	IPI00421267.2	NA	1.0854	NA	1.19092	1.06031	0.896083	1.00887	0.987537	NA	NA	NA	1.07356	56.6	526	677	plectin;plectin 1|plectin-1|plectin-6
Plec	IPI00626385.4	NA	NA	NA	NA	1.09024	NA	NA	NA	1.10813	NA	NA	NA	57	766	970	plectin;plectin 1|plectin-1|plectin-6
Plec	IPI00421268.2	NA	NA	NA	NA	NA	NA	NA	NA	1.1369	NA	NA	NA	57	766	970	plectin;plectin 1|plectin-1|plectin-6
Plec	IPI00230061.3	0.628488	1.08845	NA	NA	NA	0.920522	NA	0.990732	NA	NA	1.08348	NA	57.2	1231	1645	plectin;plectin 1|plectin-1|plectin-6
Plec	IPI00974853.1	0.596367	NA	0.840079	NA	NA	NA	NA	NA	NA	0.648324	1.09704	NA		194	247	plectin;plectin 1|plectin-1|plectin-6
Adam11	IPI00408232.3	0.986875	1.26117	NA	1.12497	1.21399	0.828779	0.954187	NA	1.24659	0.857208	NA	1.16955	16.8	37	50	a disintegrin and metallopeptidase domain 11;a disintegrin and metalloprotease domain (ADAM) 11|a disintegrin and metalloprotease domain 11|disintegrin and metalloproteinase domain-containing protein 11|metalloproteinase-like, disintegrin-like, and cysteine-rich protein
Adam11	IPI00648981.1	NA	NA	NA	1.1199	1.25536	0.930613	1.01187	NA	1.37396	1.03049	1.36498	1.17362	16.7	37	50	a disintegrin and metallopeptidase domain 11;a disintegrin and metalloprotease domain (ADAM) 11|a disintegrin and metalloprotease domain 11|disintegrin and metalloproteinase domain-containing protein 11|metalloproteinase-like, disintegrin-like, and cysteine-rich protein
Atad1	IPI00108410.1	0.927362	0.93148	1.10792	0.523471	0.89007	1.01203	1.25957	NA	0.384437	1.25534	NA	1.34065	36.8	55	82	ATPase family, AAA domain containing 1;ATPase family AAA domain-containing protein 1
Cab39	IPI00877323.1	1.00646	0.81972	NA	1.04537	NA	1.06912	NA	0.987969	0.67234	1.14121	1.0342	1.06677	36.1	44	57	Cab39 calcium-binding protein 39
Cab39	IPI00318778.1	0.9479	0.794439	0.962488	0.775391	0.725681	1.04317	1.44532	1.12662	0.702381	1.39529	1.04926	1.12922	36.1	44	57	calcium binding protein 39;calcium binding protein, 39 kDa|calcium-binding protein 39
Chchd6	IPI00955145.1	NA	1.16286	0.992103	1.03329	1.32912	NA	0.979278	NA	NA	1.21722	1.65136	1.1332	37.6	59	97	coiled-coil-helix-coiled-coil-helix domain containing 6;coiled-coil-helix-coiled-coil-helix domain-containing protein 6, mitochondrial
Chchd6	IPI00987125.1	1.30071	NA	NA	1.02539	NA	0.868474	NA	1.16175	1.09702	NA	NA	NA		43	67	coiled-coil-helix-coiled-coil-helix domain containing 6;coiled-coil-helix-coiled-coil-helix domain-containing protein 6, mitochondrial
Chchd6	IPI00458795.1	NA	NA	NA	NA	NA	NA	NA	0.908656	1.27972	NA	NA	NA		25	33	coiled-coil-helix-coiled-coil-helix domain containing 6;coiled-coil-helix-coiled-coil-helix domain-containing protein 6, mitochondrial
Chchd6	IPI00955148.1	NA	NA	NA	NA	NA	0.871573	NA	NA	NA	NA	1.96371	NA	44	77	116	coiled-coil-helix-coiled-coil-helix domain containing 6;coiled-coil-helix-coiled-coil-helix domain-containing protein 6, mitochondrial
Csnk2a2	IPI00118795.1	NA	NA	NA	0.667969	0.813715	0.995918	NA	NA	0.304563	NA	1.26477	1.26786	17.7	19	23	casein kinase 2, alpha prime polypeptide;CK II alpha'|casein kinase II subunit alpha'|casein kinase II, alpha 2, polypeptide
Csnk2a2	IPI00274750.5	NA	NA	0.972851	NA	NA	NA	NA	NA	NA	1.25504	NA	NA	23.5	13	14	casein kinase 2, alpha prime polypeptide;CK II alpha'|casein kinase II subunit alpha'|casein kinase II, alpha 2, polypeptide
Cyc1	IPI00845772.1	1.17154	1.02443	1.0385	1.00537	1.12406	1.01342	1.0266	1.06821	1.13091	1.28575	1.20048	1.02757	50	101	337	cytochrome c-1;complex III subunit 4|complex III subunit IV|cytochrome b-c1 complex subunit 4|cytochrome c1, heme protein, mitochondrial|ubiquinol-cytochrome-c reductase complex cytochrome c1 subunit
Ddah1	IPI00880463.1	0.96385	NA	NA	0.870678	NA	1.09958	1.08089	NA	0.987244	1.25684	NA	1.1981	64.8	26	40	dimethylarginine dimethylaminohydrolase 1;DDAH-1|DDAHI|N(G),N(G)-dimethylarginine dimethylaminohydrolase 1|dimethylargininase-1
Ddah1	IPI00109482.3	NA	1.04378	NA	NA	NA	NA	NA	0.945475	NA	1.14433	0.980524	NA	52.6	47	74	dimethylarginine dimethylaminohydrolase 1;DDAH-1|DDAHI|N(G),N(G)-dimethylarginine dimethylaminohydrolase 1|dimethylargininase-1
Exog	IPI00224069.3	1.17127	1.04568	1.10129	1.05664	1.0214	1.02672	1.12828	NA	0.974573	1.23573	NA	NA	51.9	88	183	endo/exonuclease (5'-3'), endonuclease G-like;endo G-like 1|endonuclease G-like 1|nuclease EXOG, mitochondrial
Exog	IPI00955735.1	NA	NA	NA	NA	NA	NA	1.12027	NA	NA	1.22647	1.3988	NA		12	19	endo/exonuclease (5'-3'), endonuclease G-like;endo G-like 1|endonuclease G-like 1|nuclease EXOG, mitochondrial
Gja1	IPI00989666.1	1.12311	1.08387	1.09222	0.931641	1.10651	0.970793	1.08151	0.843342	1.48214	1.32404	1.2654	1.22257	30.9	89	217	gap junction protein, alpha 1;alpha 1 connexin|connexin 43|connexin-43|gap junction 43 kDa heart protein|gap junction alpha-1 protein|gap junction membrane channel protein alpha 1
Gnai2	IPI00228617.6	NA	NA	1.05923	NA	NA	NA	NA	1.00399	NA	NA	1.19212	1.0835	53.5	37	111	guanine nucleotide binding protein (G protein), alpha inhibiting 2;adenylate cyclase-inhibiting G alpha protein|guanine nucleotide binding protein, alpha inhibiting 2|guanine nucleotide-binding protein G(i) subunit alpha-2
Gnai2	IPI00652902.1	0.960853	1.00298	1.04211	0.826257	1.08055	1.04819	1.04433	1.00592	0.962797	1.10191	1.20621	1.12864	65.1	134	431	Gnai2 Putative uncharacterized protein
Gng3	IPI00129268.1	1.1998	0.981341	1.05923	1.11523	1.14408	1.02008	0.914286	1.03682	1.27777	1.19617	NA	1.29499	32	33	115	guanine nucleotide binding protein (G protein), gamma 3;guanine nucleotide binding protein (G protein), gamma 3 subunit|guanine nucleotide-binding protein G(I)/G(S)/G(O) subunit gamma-3
Gyk	IPI00135446.1	1.21844	0.922306	1.09327	0.805664	1.16342	1.04217	1.11629	NA	1.1875	1.2756	NA	1.18887	33	99	170	glycerol kinase;ATP:glycerol 3-phosphotransferase|glycerokinase
Gyk	IPI00224993.4	1.25693	0.989773	1.1226	0.932733	1.27857	0.96791	1.09639	0.916899	1.17777	1.25368	1.02751	1.19813	31.3	99	170	glycerol kinase;ATP:glycerol 3-phosphotransferase|glycerokinase
Mcg1038069	IPI00850217.2	1.15264	1.03431	0.972921	1.00218	0.971933	0.870375	1.01364	1.05194	1.14571	0.848621	1.37914	1.1035	29.6	51	84	ubiquitin-conjugating enzyme E2 N-like;-
Mif	IPI00230427.5	0.857044	1.10762	NA	1.11411	0.987039	1.09615	1.18101	0.940904	NA	1.63711	NA	1.11089	48.7	29	42	macrophage migration inhibitory factor;DER6|L-dopachrome isomerase|L-dopachrome tautomerase|delayed early response protein 6|glycosylation-inhibiting factor|phenylpyruvate tautomerase
Ndrg2	IPI00759847.1	0.89533	0.949303	1.06268	0.764498	0.787938	1.06274	1.46942	1.0956	0.703969	1.28483	0.918062	1.24155	57.4	100	211	N-myc downstream regulated gene 2;N-myc downstream regulated 2|N-myc downstream-regulated gene 2 protein|protein NDRG2|protein Ndr2
Ndufb5	IPI00881750.1	1.12991	0.935704	1.08588	0.850586	0.913424	1.05847	1.14428	1.08175	0.996989	1.37606	1.20575	NA	46.2	72	174	NADH dehydrogenase (ubiquinone) 1 beta subcomplex, 5;CI-SGDH|NADH dehydrogenase [ubiquinone] 1 beta subcomplex subunit 5, mitochondrial|NADH-ubiquinone oxidoreductase SGDH subunit|complex I-SGDH
Ndufb9	IPI00132623.3	1.29807	1.06653	1.0691	1.02344	0.994353	0.8968	1.01642	0.892989	1.32988	1.45399	1.71136	1.08677	54.7	89	232	NADH dehydrogenase (ubiquinone) 1 beta subcomplex, 9;CI-B22|NADH dehydrogenase [ubiquinone] 1 beta subcomplex subunit 9|NADH-ubiquinone oxidoreductase B22 subunit|complex I-B22
Nnt	IPI00323166.2	1.25418	0.996157	1.03445	0.997094	1.10102	1.02439	1.06707	0.871526	1.11804	1.37794	1.19938	1.06934	38	226	480	nicotinamide nucleotide transhydrogenase;NAD(P) transhydrogenase, mitochondrial|pyridine nucleotide transhydrogenase
Nnt	IPI00309964.3	1.28355	1.06007	1.03258	1.01465	1.19212	1.01104	1.13447	NA	1.1379	1.39617	0.991453	1.08151	38	226	480	nicotinamide nucleotide transhydrogenase;NAD(P) transhydrogenase, mitochondrial|pyridine nucleotide transhydrogenase
Samm50	IPI00221608.3	1.23713	0.97716	1.05972	1.011	1.04669	0.986898	1.16155	1.05222	0.956349	1.29133	1.10425	1.17521	68.9	150	417	sorting and assembly machinery component 50 homolog (S. cerevisiae);sorting and assembly machinery component 50 homolog
Slc1a2	IPI00470184.2	1.12715	1.06189	1.09032	0.884356	1.03843	0.953164	1.30602	0.791447	0.860293	1.22585	1.17729	1.28043	39.7	283	1101	solute carrier family 1 (glial high affinity glutamate transporter), member 2;excitatory amino acid transporter 2|glial high affinity glutamate transporter|sodium-dependent glutamate/aspartate transporter 2|solute carrier family 1 member 2|solute carrier family 1, member 2
Slc1a2	IPI00230289.1	1.16549	1.03972	1.08687	0.833984	1.06615	0.924698	1.04562	0.771685	0.986111	1.25584	1.2197	1.30499	21.6	102	313	solute carrier family 1 (glial high affinity glutamate transporter), member 2;excitatory amino acid transporter 2|glial high affinity glutamate transporter|sodium-dependent glutamate/aspartate transporter 2|solute carrier family 1 member 2|solute carrier family 1, member 2
Slc1a2	IPI00750430.3	NA	NA	NA	NA	NA	NA	1.09022	NA	NA	NA	NA	NA	42.1	8	15	solute carrier family 1 (glial high affinity glutamate transporter), member 2;excitatory amino acid transporter 2|glial high affinity glutamate transporter|sodium-dependent glutamate/aspartate transporter 2|solute carrier family 1 member 2|solute carrier family 1, member 2
Slc1a3	IPI00114279.1	1.16246	0.946871	1.17078	0.95361	0.953307	0.964859	1.0876	0.846164	1.25694	1.31995	0.944828	1.19776	30.6	135	734	solute carrier family 1 (glial high affinity glutamate transporter), member 3;excitatory amino acid transporter 1|glial high affinity glutamate transporter|glutamate/aspartate transporter|high-affinity neuronal glutamate transporter|sodium-dependent glutamate/aspartate transporter 1|solute carrier family 1 member 3|solute carrier family 1, member 3
Slc1a6	IPI00131666.1	1.16246	0.967229	1.17127	1.0063	0.950122	0.953802	1.1059	0.734252	1.41461	1.30332	NA	1.25009	20.7	93	396	solute carrier family 1 (high affinity aspartate/glutamate transporter), member 6;excitatory amino acid transporter 4|high-affinity neuronal glutamate transporter|sodium-dependent glutamate/aspartate transporter|solute carrier family 1 member 6|solute carrier family 1, member 6
Slc25a11	IPI00230754.5	1.24314	0.973188	1.05937	0.989258	0.97179	1.02309	1.46657	1.02329	0.943211	1.53684	1.21351	1.0276	62.7	191	748	solute carrier family 25 (mitochondrial carrier oxoglutarate carrier), member 11;OGCP|mitochondrial 2-oxoglutarate/malate carrier protein|solute carrier family 25 member 11
Slc25a11	IPI00648357.1	NA	NA	NA	NA	NA	NA	NA	NA	NA	NA	1.17362	NA				solute carrier family 25 (mitochondrial carrier oxoglutarate carrier), member 11;OGCP|mitochondrial 2-oxoglutarate/malate carrier protein|solute carrier family 25 member 11
Slc25a4	IPI00115564.5	1.10293	0.975858	1.05281	0.762695	0.969844	0.985442	1.32217	0.926718	0.825179	1.50874	1.06691	1.14811	72.5	262	1897	solute carrier family 25 (mitochondrial carrier, adenine nucleotide translocator), member 4;ADP,ATP carrier protein 1|ADP,ATP carrier protein, heart/skeletal muscle|ADP/ATP translocase 1|ANT 1|adenine nucleotide translocase-1|adenine nucleotide translocator 1, skeletal muscle|mANC1|solute carrier family 25 member 4
Slc25a5	IPI00127841.3	1.09738	1.01688	1.0538	0.788086	0.975681	0.9749	1.32061	0.947216	0.840278	1.5311	1.06865	1.14266	67.1	235	1370	solute carrier family 25 (mitochondrial carrier, adenine nucleotide translocator), member 5;ADP,ATP carrier protein 2|ADP/ATP translocase 2|ANT 2|adenine nucleotide translocase|adenine nucleotide translocator 2, fibroblast|solute carrier family 25 member 5
Slc2a1	IPI00308691.1	1.21886	0.774144	1.20138	1.02059	1.16148	0.990964	NA	NA	1.22369	1.55533	NA	0.913789	14.2	59	98	solute carrier family 2 (facilitated glucose transporter), member 1;GT1|glucose transporter type 1, erythrocyte/brain|solute carrier family 2, facilitated glucose transporter member 1|solute carrier family 2, member 1
Slc2a1	IPI00884508.1	1.3656	0.915117	1.1742	0.834724	1.08081	0.980376	0.92702	0.876575	1.20765	1.38975	1.53116	0.970972	14.2	59	98	Slc2a1 solute carrier family 2, facilitated glucose transporter member 1
Sult4a1	IPI00228515.1	NA	0.886405	NA	0.722295	0.918855	1.05723	1.02099	1.18471	0.936155	1.34396	NA	1.1648	24.3	27	35	sulfotransferase family 4A, member 1;NST|brain sulfotransferase-like protein|mBR-STL|nervous system sulfotransferase|sulfotransferase 4A1|sulfotransferase-related protein
Sult4a1	IPI00153862.2	NA	NA	1.00592	NA	NA	1.05482	NA	NA	NA	NA	0.87866	NA	27.5	41	56	sulfotransferase family 4A, member 1;NST|brain sulfotransferase-like protein|mBR-STL|nervous system sulfotransferase|sulfotransferase 4A1|sulfotransferase-related protein
9030624J02Rik	IPI00330756.1	NA	NA	NA	1.30566	NA	NA	NA	NA	NA	NA	NA	NA	4	3	3	RIKEN cDNA 9030624J02 gene;UPF0505 protein C16orf62 homolog
9030624J02Rik	IPI00410844.5	NA	NA	NA	NA	NA	NA	NA	NA	NA	NA	1.00151	NA	16.2	40	43	RIKEN cDNA 9030624J02 gene;UPF0505 protein C16orf62 homolog
9030624J02Rik	IPI00857196.1	NA	1.00983	1.04006	0.925673	NA	1.01639	1.2726	1.30049	NA	NA	NA	NA	18.5	40	43	RIKEN cDNA 9030624J02 gene;UPF0505 protein C16orf62 homolog
Actl6b	IPI00885539.1	NA	NA	NA	NA	NA	NA	0.936091	1.20522	1.4299	0.795497	NA	NA	10.5	9	9	actin-like 6B;53 kDa BRG1-associated factor B|BRG1-associated factor 53B|actin-like 6|actin-like protein 6B|actin-related protein Baf53b|arpN-alpha
Apoa1	IPI00877236.1	1.23472	NA	0.934559	0.487197	1.13756	1.05597	1.6897	1.13183	NA	0.991961	1.61179	0.763736	51.1	48	57	apolipoprotein A-I;apo-AI|apoA-I|apolipoprotein A1
Apoa1	IPI00121209.1	1.17537	NA	NA	NA	NA	1.06526	1.72409	1.1986	NA	0.951196	2.0988	NA	47.7	36	39	apolipoprotein A-I;apo-AI|apoA-I|apolipoprotein A1
Apoo	IPI00670400.2	1.19466	1.02673	1.12932	0.386719	0.996262	1.04352	1.01576	1.06102	1.23909	1.22871	NA	1.07588	42.7	51	96	apolipoprotein O;-
Apoo	IPI00658743.2	1.11908	0.980295	1.14669	0.679625	0.997808	NA	1.03094	1.44552	1.23785	1.22636	1.05537	1.08711	34.3	44	81	apolipoprotein O;-
Armc8	IPI00844745.1	NA	NA	NA	1.05051	0.874886	NA	NA	NA	1.29214	NA	NA	0.991247	20.7	12	19	armadillo repeat containing 8;armadillo repeat-containing protein 8
Armc8	IPI00187396.2	0.737939	0.985458	1.00136	NA	0.911051	1.02811	1.32804	0.743769	1.20734	0.98746	NA	NA	21.7	39	50	armadillo repeat containing 8;armadillo repeat-containing protein 8
Armc8	IPI00844808.1	NA	NA	NA	NA	0.895911	1.02959	NA	NA	NA	NA	1.02194	NA	28.1	19	28	armadillo repeat containing 8;armadillo repeat-containing protein 8
Arpp21	IPI00387538.1	NA	NA	NA	NA	NA	NA	1.19121	1.12978	NA	1.07693	1.08289	NA	3.1	11	11	cyclic AMP-regulated phosphoprotein, 21;cAMP-regulated phosphoprotein 21|protein phosphatase 1, regulatory (inhibitory) subunit 1C|regulator of calmodulin signaling|thymocyte ARPP|thymocyte cAMP-regulated phosphoprotein
Arpp21	IPI00660397.2	NA	NA	NA	NA	NA	NA	1.18462	1.32303	NA	1.04692	1.06503	NA	4.2	11	11	cyclic AMP-regulated phosphoprotein, 21;cAMP-regulated phosphoprotein 21|protein phosphatase 1, regulatory (inhibitory) subunit 1C|regulator of calmodulin signaling|thymocyte ARPP|thymocyte cAMP-regulated phosphoprotein
Atl3	IPI00845575.2	1.07954	0.976679	1.01875	0.684838	0.839494	1.00301	1.4936	1.22279	0.728501	NA	0.95045	1.0382	27.4	35	48	atlastin GTPase 3;atlastin-3
Cdk18	IPI00785381.1	NA	NA	NA	NA	NA	NA	0.924138	NA	NA	NA	NA	1.10537				cyclin-dependent kinase 18;PCTAIRE-motif protein kinase 3|cell division protein kinase 18|serine/threonine-protein kinase PCTAIRE-3
Cdk18	IPI00111168.1	0.866586	0.945382	1.06022	NA	0.75006	1.10743	1.20824	1.46584	0.624647	NA	NA	NA	21.5	31	33	cyclin-dependent kinase 18;PCTAIRE-motif protein kinase 3|cell division protein kinase 18|serine/threonine-protein kinase PCTAIRE-3
Eif2b1	IPI00116761.1	NA	NA	NA	NA	NA	NA	NA	1.17854	1.90774	NA	NA	1.16103	9.2	7	8	eukaryotic translation initiation factor 2B, subunit 1 (alpha);eIF-2B GDP-GTP exchange factor subunit alpha|eukaryotic translation initiation factor 2B, subunit 1 (alpha, 26kDa)|translation initiation factor eIF-2B subunit alpha
Eif3d	IPI00762774.2	NA	NA	1.00369	NA	0.807575	0.93277	1.06328	1.25215	2.04294	NA	1.05429	0.942403	21	36	40	eukaryotic translation initiation factor 3, subunit D;eIF-3-zeta|eIF3 p66|eukaryotic translation initiation factor 3 subunit 7|eukaryotic translation initiation factor 3 subunit D|eukaryotic translation initiation factor 3, subunit 7 (zeta)|translation initiation factor eIF3 p66
Fam168a	IPI00261542.1	NA	NA	NA	0.941466	NA	1.32276	1.00538	1.36368	0.940394	NA	NA	NA	9.8	7	9	family with sequence similarity 168, member A;protein FAM168A
Fam168a	IPI00283461.4	NA	NA	NA	NA	NA	NA	1.21512	1.32892	NA	NA	NA	NA	9.4	7	9	family with sequence similarity 168, member A;protein FAM168A
Gba2	IPI00225123.3	NA	0.983403	NA	NA	0.840025	1.04215	1.22902	1.24165	NA	NA	NA	1.03307	10.6	19	27	glucosidase beta 2;NLGase|beta-glucocerebrosidase 2|beta-glucosidase 2|bile acid|glucosidase, beta (bile acid) 2|glucosylceramidase 2|non-lysosomal glucosylceramidase
Gm6941	IPI00620075.2	0.920904	NA	NA	NA	NA	NA	1.20034	1.55487	NA	NA	NA	NA	17.3	13	15	predicted pseudogene 6941;-
Hpcal1	IPI00230449.7	0.864109	0.920396	0.951163	0.69705	NA	0.943471	1.56749	1.15982	NA	1.15084	1.22446	NA	63.7	72	120	hippocalcin-like 1;NVL-3|VILIP-3|hippocalcin-like 1; visinin like 3; neural visinin-like 3; neural visinin-like protein 3|hippocalcin-like protein 1|neural visinin-like 3|neural visinin-like protein 3|visinin like 3|visinin-like protein 3
Hpcal4	IPI00648514.1	NA	NA	NA	0.599798	NA	NA	NA	NA	NA	NA	NA	1.04139		12	13	hippocalcin-like 4;hippocalcin-like protein 4|neural visinin-like protein 2
Hpcal4	IPI00221788.3	0.83144	1.04209	1.00984	NA	0.837068	0.974964	1.39281	1.27623	0.914708	1.11357	0.993367	NA	80.6	119	177	hippocalcin-like 4;hippocalcin-like protein 4|neural visinin-like protein 2
Iqgap1	IPI00467447.3	0.838935	0.985104	1.03751	1.08301	0.94358	0.949799	1.19839	1.30486	1.16171	0.94067	NA	1.04026	15.6	50	54	IQ motif containing GTPase activating protein 1;Cdc42-Rac1 effector protein|ras GTPase-activating-like protein IQGAP1
Iqgap1	IPI00989933.1	0.829929	0.911643	1.05033	1.13852	0.839436	0.955094	1.12907	1.29856	1.15601	0.978533	NA	1.04743	15.6	50	54	IQ motif containing GTPase activating protein 1;Cdc42-Rac1 effector protein|ras GTPase-activating-like protein IQGAP1
Mapk9	IPI00123875.1	NA	NA	NA	NA	0.62632	NA	1.1864	1.32303	NA	1.02495	NA	1.01292	14.4	23	28	mitogen-activated protein kinase 9;JNK/SAPK alpha|Jun kinase|MAP kinase 9|MAPK 9|c-Jun N-terminal kinase 2|mitogen activated protein kinase 9|protein kinase, mitogen-activated 9|stress-activated protein kinase JNK2
Mapk9	IPI00223342.1	NA	NA	NA	NA	NA	1.06401	1.13084	1.17182	NA	0.978084	NA	1.02379	14.4	23	28	mitogen-activated protein kinase 9;JNK/SAPK alpha|Jun kinase|MAP kinase 9|MAPK 9|c-Jun N-terminal kinase 2|mitogen activated protein kinase 9|protein kinase, mitogen-activated 9|stress-activated protein kinase JNK2
Mapk9	IPI00223339.1	0.791534	NA	NA	NA	NA	NA	NA	NA	0.911466	NA	NA	NA	5	4	5	mitogen-activated protein kinase 9;JNK/SAPK alpha|Jun kinase|MAP kinase 9|MAPK 9|c-Jun N-terminal kinase 2|mitogen activated protein kinase 9|protein kinase, mitogen-activated 9|stress-activated protein kinase JNK2
Mecr	IPI00121276.4	NA	1.1573	NA	NA	NA	NA	NA	1.32218	1.48492	NA	NA	1.18538	22.3	15	21	mitochondrial trans-2-enoyl-CoA reductase;nuclear receptor binding factor 1|trans-2-enoyl-CoA reductase, mitochondrial
Mgll	IPI00652848.1	NA	NA	0.991553	NA	NA	NA	NA	NA	1.14121	NA	0.741202	1.17112	10.9	18	24	monoglyceride lipase;monoacylglycerol lipase
Mgll	IPI00858047.1	NA	0.970376	NA	NA	NA	1.04068	NA	NA	NA	0.987956	NA	NA	38.7	33	42	monoglyceride lipase;monoacylglycerol lipase
Mgll	IPI00953761.1	NA	NA	NA	NA	NA	1.04028	NA	NA	NA	1.00678	NA	NA	42.2	33	42	monoglyceride lipase;monoacylglycerol lipase
Mgll	IPI00953776.1	NA	NA	NA	NA	NA	NA	1.17957	1.26234	NA	NA	NA	NA	54.9	49	65	monoglyceride lipase;monoacylglycerol lipase
Mtmr1	IPI00131028.2	0.854692	0.82068	1.02053	NA	NA	NA	1.21998	1.22062	0.898215	1.00732	1.03509	NA	19.1	47	55	myotubularin related protein 1;myotubularin-related protein 1
Mtmr1	IPI00776404.3	NA	NA	NA	NA	1.0223	1.25491	NA	NA	NA	NA	NA	NA		5	5	myotubularin related protein 1;myotubularin-related protein 1
Mtmr7	IPI00279036.1	0.804487	NA	NA	NA	NA	NA	1.21989	1.30883	NA	NA	NA	1.11958	21.6	12	13	myotubularin related protein 7;myotubularin-related protein 7
Mtmr7	IPI00131035.2	NA	NA	0.994179	NA	NA	NA	NA	1.17946	NA	1.07559	NA	NA	16.7	16	19	myotubularin related protein 7;myotubularin-related protein 7
Myl12b	IPI00132705.1	NA	NA	1.00878	NA	0.830354	NA	2.34728	1.1994	NA	0.93611	0.799239	NA	66.3	26	33	myosin, light chain 12B, regulatory;MLC20|myosin light chain, regulatory B|myosin regulatory light chain 12B|myosin regulatory light chain 2-B, smooth muscle isoform|myosin regulatory light chain 20 kDa|myosin regulatory light chain MRLC2
Ncs1	IPI00113521.5	1.06978	1.09852	NA	NA	1.004	0.97169	1.1822	1.44665	NA	1.04723	1.15134	NA	38.9	35	45	neuronal calcium sensor 1;frequenin homolog|neuronal calcium sensor-1
Ndrg4	IPI00620325.2	0.844358	0.94465	1.00106	NA	0.866067	1.05331	0.951713	1.3215	0.843292	1.03747	0.877515	1.06675	30.7	61	103	N-myc downstream regulated gene 4;N-myc downstream regulated 1, related sequence|N-myc downstream-regulated gene 4 protein|protein NDRG4|protein Ndr4
Ndrg4	IPI00124154.2	NA	NA	NA	NA	NA	NA	NA	NA	NA	NA	NA	1.3112		4	4	N-myc downstream regulated gene 4;N-myc downstream regulated 1, related sequence|N-myc downstream-regulated gene 4 protein|protein NDRG4|protein Ndr4
Ndrg4	IPI00225031.4	0.79256	0.790572	0.991115	0.918945	0.538875	NA	1.56896	1.38684	NA	0.950239	0.945813	NA	35.2	61	103	N-myc downstream regulated gene 4;N-myc downstream regulated 1, related sequence|N-myc downstream-regulated gene 4 protein|protein NDRG4|protein Ndr4
Olfm2	IPI00849170.1	NA	NA	1.12513	0.943816	NA	1.20762	1.05693	1.29646	0.686473	NA	NA	0.98019	17	23	28	Olfm2 Olfactomedin 2
Olfm2	IPI00114295.4	NA	NA	1.11649	NA	NA	1.21486	1.62365	1.3033	0.450879	NA	NA	1.04929	17	23	28	olfactomedin 2;noelin-2|olfactomedin-2
Pdcd6	IPI00121736.1	1.24192	1.0566	0.984205	1.10836	0.765564	0.994975	1.40496	1.15888	0.615056	1.10491	1.05973	1.06662	50.8	64	102	programmed cell death 6;ALG-257|PMP41|probable calcium-binding protein ALG-2|programmed cell death protein 6
Plch1	IPI00620780.1	NA	NA	NA	NA	NA	1.11197	NA	NA	NA	NA	NA	NA	1.5	8	9	phospholipase C, eta 1;1-phosphatidylinositol 4,5-bisphosphate phosphodiesterase eta-1|1-phosphatidylinositol-4,5-bisphosphate phosphodiesterase eta-1|PLC-eta-1|phosphoinositide phospholipase C-eta-1|phospholipase C-like protein 3
Plch1	IPI00890304.1	NA	NA	NA	NA	NA	1.11543	1.17475	1.56231	NA	NA	NA	NA	2.6	8	9	phospholipase C, eta 1;1-phosphatidylinositol 4,5-bisphosphate phosphodiesterase eta-1|1-phosphatidylinositol-4,5-bisphosphate phosphodiesterase eta-1|PLC-eta-1|phosphoinositide phospholipase C-eta-1|phospholipase C-like protein 3
Plch1	IPI00229353.1	0.708142	NA	NA	NA	NA	NA	NA	NA	NA	NA	NA	NA		1	1	phospholipase C, eta 1;1-phosphatidylinositol 4,5-bisphosphate phosphodiesterase eta-1|1-phosphatidylinositol-4,5-bisphosphate phosphodiesterase eta-1|PLC-eta-1|phosphoinositide phospholipase C-eta-1|phospholipase C-like protein 3
Ppp3r1	IPI00845833.1	NA	0.967229	0.973346	0.402427	0.900522	0.955263	1.96853	1.25514	0.621619	1.07998	0.823431	1.05182	77.5	65	93	protein phosphatase 3, regulatory subunit B, alpha isoform (calcineurin B, type I);PP2B beta 1|calcineurin subunit B type 1|protein phosphatase 2B regulatory subunit 1|protein phosphatase 3 regulatory subunit B alpha
Ppt1	IPI00648852.2	0.967946	0.939207	0.985805	0.824291	0.946734	1.1004	1.27291	1.20995	0.78373	0.896519	1.17137	1.07058	21.5	48	84	palmitoyl-protein thioesterase 1;PPT-1|palmitoyl-protein hydrolase 1
Ppt1	IPI00881289.3	1.16064	NA	NA	0.802521	NA	NA	NA	NA	NA	NA	NA	NA		5	7	palmitoyl-protein thioesterase 1;PPT-1|palmitoyl-protein hydrolase 1
Rbbp4	IPI00828412.1	NA	NA	NA	NA	NA	NA	NA	1.1564	2.12202	NA	NA	NA	14.6	13	16	retinoblastoma binding protein 4;CAF-1 p48 subunit|CAF-1 subunit C|CAF-I 48 kDa subunit|CAF-I p48|RBBP-4|chromatin assembly factor 1 subunit C|chromatin assembly factor I p48 subunit|histone-binding protein RBBP4|nucleosome-remodeling factor subunit RBAP48|retinoblastoma-binding protein 4|retinoblastoma-binding protein p48
Rhof	IPI00227191.1	NA	0.807094	1.04043	NA	0.894616	NA	1.2197	1.52893	NA	NA	NA	NA	19	11	12	ras homolog gene family, member f;induced in fatty liver dystrophy 1|ras homolog gene family, member f (in filopodia)|rho-related GTP-binding protein RhoF
Rtn1	IPI00395193.1	1.05146	0.943984	0.952616	0.903445	0.75	1.06171	1.18799	1.07617	0.889881	0.918979	0.931599	1.0825	46.7	251	577	reticulon 1;neuroendocrine-specific protein|reticulon-1
Rtn1	IPI00459442.1	0.969592	0.853961	0.979753	0.877125	0.618677	1.12237	1.33793	1.2004	0.768849	0.968421	0.970997	1.15092	33.7	87	274	reticulon 1;neuroendocrine-specific protein|reticulon-1
Sfxn5	IPI00283761.1	1.16754	1.02346	1.08969	0.803662	1.09276	0.991968	1.3682	0.776998	1.26672	1.51314	0.86266	1.06678	43.7	125	324	sideroflexin 5;sideroflexin-5
Sfxn5	IPI00221602.1	1.18365	NA	1.06367	0.889648	1.0758	NA	NA	0.695912	1.53472	1.28434	NA	NA	38.6	125	324	sideroflexin 5;sideroflexin-5
Sfxn5	IPI00858046.1	NA	NA	NA	NA	NA	NA	NA	NA	NA	NA	0.816597	NA				sideroflexin 5;sideroflexin-5
Slc44a1	IPI00620578.2	NA	NA	NA	NA	NA	NA	NA	1.06879	NA	NA	NA	0.942302		5	6	solute carrier family 44, member 1;CDW92 antigen|choline transporter-like protein 1
Slc44a1	IPI00648633.2	0.910413	0.961271	1.037	0.779319	0.874412	1.09588	NA	NA	0.759487	1.35913	NA	NA	25.3	78	107	solute carrier family 44, member 1;CDW92 antigen|choline transporter-like protein 1
Slc44a1	IPI00648678.1	0.914562	0.941009	1.08722	NA	1.01018	NA	1.08842	NA	0.831435	NA	NA	NA	25.2	78	107	solute carrier family 44, member 1;CDW92 antigen|choline transporter-like protein 1
Slc44a1	IPI00648270.1	NA	NA	NA	0.75341	NA	NA	1.19606	1.31088	NA	1.16268	NA	NA	13.3	22	31	solute carrier family 44, member 1;CDW92 antigen|choline transporter-like protein 1
Son	IPI00875779.2	NA	NA	NA	NA	0.881561	NA	NA	NA	NA	NA	NA	1.09183		8	8	Son DNA binding protein;NRE-binding protein|Son cell proliferation protein|negative regulatory element-binding protein|protein SON
Son	IPI00828218.2	NA	NA	NA	NA	NA	NA	0.924862	1.15991	1.30648	NA	NA	1.09903	4.9	24	25	Son DNA binding protein;NRE-binding protein|Son cell proliferation protein|negative regulatory element-binding protein|protein SON
Son	IPI00134457.3	NA	NA	NA	NA	NA	NA	1.0277	1.21918	1.32242	NA	NA	NA	5	24	25	Son DNA binding protein;NRE-binding protein|Son cell proliferation protein|negative regulatory element-binding protein|protein SON
Son	IPI00310168.6	NA	NA	NA	0.983035	0.919699	0.984259	NA	NA	NA	NA	NA	NA	1.4	8	8	Son DNA binding protein;NRE-binding protein|Son cell proliferation protein|negative regulatory element-binding protein|protein SON
Stat3	IPI00227814.1	0.776993	NA	0.946384	1.28223	0.946929	0.99498	1.13041	NA	1.26322	NA	NA	1.00099	20.6	35	44	signal transducer and activator of transcription 3;acute phase response factor|acute-phase response factor
Stat3	IPI00228955.6	0.81153	NA	0.973304	1.25041	0.972878	1.01048	1.05237	1.75879	1.25128	0.751519	NA	1.03983	19.4	35	44	signal transducer and activator of transcription 3;acute phase response factor|acute-phase response factor
Stk24	IPI00116065.3	NA	NA	NA	0.887312	0.885109	0.986467	1.02042	1.17274	1.41329	0.898041	0.976675	NA	35.5	34	45	serine/threonine kinase 24;STE20-like kinase MST3|mammalian STE20-like protein kinase 3|mammalian sterile twenty 3 kinase|serine/threonine kinase 24 (STE20 homolog, yeast)|serine/threonine-protein kinase 24
Synm	IPI00411045.1	NA	NA	NA	NA	NA	NA	1.15862	2.03461	NA	0.918473	NA	NA	5.9	9	11	synemin, intermediate filament protein;desmuslin|synemin
Synm	IPI00469184.1	NA	NA	NA	NA	NA	NA	1.02485	1.99737	NA	NA	NA	NA	4.7	9	11	synemin, intermediate filament protein;desmuslin|synemin
Tbc1d17	IPI00881695.1	0.922789	1.02979	0.96065	NA	0.950389	1.00688	1.19219	1.22276	NA	NA	NA	0.976143	19.4	18	22	TBC1 domain family, member 17;TBC1 domain family member 17
Tbc1d17	IPI00653104.1	NA	1.00731	NA	NA	0.816231	1.04589	1.19892	1.20545	NA	NA	NA	1.01314	25.2	30	38	TBC1 domain family, member 17;TBC1 domain family member 17
Tmem163	IPI00459759.2	NA	1.07845	1.04084	NA	1.07242	0.960843	1.21759	2.46866	NA	1.04039	NA	0.936108	23.6	29	48	transmembrane protein 163;synaptic vesicle membrane protein of 31 kDa
Tmx3	IPI00453798.3	1.01615	0.75571	0.943731	0.823242	0.759879	1.09826	1.35055	1.35756	0.821772	0.850426	0.907831	1.07687	31.6	36	54	thioredoxin-related transmembrane protein 3;protein disulfide-isomerase TMX3|thioredoxin domain containing 10|thioredoxin domain-containing protein 10
Tspyl4	IPI00261240.5	NA	NA	NA	NA	0.850783	NA	1.18654	1.23795	NA	NA	NA	0.943571	14.3	13	13	TSPY-like 4;TSPY-like protein 4|testis-specific Y-encoded-like protein 4
Acat1	IPI00154054.1	1.52507	0.961687	1.47692	1.55957	1.48439	1.41344	0.877833	0.997944	1.03741	0.935885	0.924413	1.08351	54	106	198	acetyl-Coenzyme A acetyltransferase 1;acetoacetyl-CoA thiolase|acetyl-CoA acetyltransferase, mitochondrial
Aco2	IPI00116074.1	1.33525	0.941705	1.25321	1.35597	1.20294	1.17317	0.924001	1.04265	0.861111	1.0031	0.953695	1.02283	58.1	340	598	aconitase 2, mitochondrial;aconitate hydratase, mitochondrial|citrate hydro-lyase
Acot13	IPI00132958.1	1.5607	0.996669	1.15677	1.85552	0.980354	1.1232	0.916321	0.968542	0.956349	1.02939	1.06625	1.00775	43.6	54	79	acyl-CoA thioesterase 13;acyl-coenzyme A thioesterase 13|thioesterase superfamily member 2
Aldh1b1	IPI00113073.3	1.30848	1.02973	NA	1.34102	1.27601	1.18332	1.29658	1.02991	NA	1.06767	NA	1.02251	27.7	41	56	aldehyde dehydrogenase 1 family, member B1;aldehyde dehydrogenase X, mitochondrial|aldehyde dehydrogenase family 1 member B1
Aldh5a1	IPI00273164.1	1.5573	1.00596	1.20138	1.46504	1.51857	1.13197	0.923264	1.10568	1.01686	0.957088	1.06601	1.03344	60.2	123	230	aldhehyde dehydrogenase family 5, subfamily A1;NAD(+)-dependent succinic semialdehyde dehydrogenase|aldehyde dehydrogenase 1, mitochondrial|aldehyde dehydrogenase family 5 member A1|aldehyde dehydrogenase family 5, subfamily A1|succinate-semialdehyde dehydrogenase, mitochondrial
Atp5b	IPI00468481.2	1.72031	1.0566	1.22507	1.4043	1.4579	1.26807	0.972412	1.10542	0.911706	1.01281	1.07169	0.959245	81.5	486	1966	ATP synthase, H+ transporting mitochondrial F1 complex, beta subunit;ATP synthase subunit beta, mitochondrial|ATP synthase, H+ transporting mitochondrial F1 complex, alpha subunit|mitochondrial ATP synthase, H+ transporting F1 complex beta subunit
Atp5d	IPI00453777.2	1.5973	0.933277	1.44162	1.41888	1.16088	1.45977	1.06023	0.960475	0.655178	1.09315	0.984292	1.05028	63.7	72	130	ATP synthase, H+ transporting, mitochondrial F1 complex, delta subunit;ATP synthase subunit delta, mitochondrial|F-ATPase delta subunit
Atp5j	IPI00125460.1	1.76905	0.808493	1.34005	1.26393	1.10167	1.50402	NA	NA	NA	NA	NA	NA	60.2	61	108	ATP synthase, H+ transporting, mitochondrial F0 complex, subunit F;ATP synthase coupling factor VI|ATP synthase-coupling factor 6, mitochondrial|ATPase subunit F6|mitochondrial ATP synthase coupling factor 6
Atp5j	IPI00856424.1	1.78012	NA	NA	NA	NA	NA	0.957993	NA	NA	NA	NA	NA		4	4	ATP synthase, H+ transporting, mitochondrial F0 complex, subunit F;ATP synthase coupling factor VI|ATP synthase-coupling factor 6, mitochondrial|ATPase subunit F6|mitochondrial ATP synthase coupling factor 6
Bphl	IPI00320462.4	NA	NA	NA	NA	NA	1.15608	NA	NA	0.988014	NA	0.896432	NA	18.4	21	27	biphenyl hydrolase-like (serine hydrolase, breast epithelial mucin-associated antigen);VACVase|biphenyl hydrolase-like protein|valacyclovir hydrolase|valacyclovirase
Bphl	IPI00623838.3	1.2537	NA	1.21467	1.44423	1.2875	NA	NA	0.819972	0.999008	0.901435	NA	NA	18.5	12	17	biphenyl hydrolase-like (serine hydrolase, breast epithelial mucin-associated antigen);VACVase|biphenyl hydrolase-like protein|valacyclovir hydrolase|valacyclovirase
Cav1	IPI00857970.1	NA	NA	NA	NA	1.0709	NA	1.02098	NA	NA	NA	NA	1.00378	15	7	8	caveolin 1, caveolae protein;caveolin, caveolae protein 1|caveolin, caveolae protein, 22 kDa|caveolin-1
Cav1	IPI00117829.1	1.65311	1.03695	1.29779	1.39681	NA	1.16039	NA	NA	NA	NA	NA	NA	33.7	24	27	caveolin 1, caveolae protein;caveolin, caveolae protein 1|caveolin, caveolae protein, 22 kDa|caveolin-1
Cd9	IPI00221921.5	0.676328	0.935315	1.01326	NA	1.21054	1.39458	1.00095	NA	NA	NA	NA	NA	9.3	21	22	CD9 antigen;-
Col12a1	IPI00230527.4	NA	NA	1.05177	NA	1.43473	1.32129	NA	NA	NA	NA	NA	NA	5.5	16	16	collagen, type XII, alpha 1;collagen alpha-1(XII) chain|procollagen, type XII, alpha 1
Col1a2	IPI00988109.1	1.57473	0.781529	1.38894	0.769928	1.20863	1.70264	NA	NA	0.875249	0.890041	NA	NA	7.2	21	34	collagen, type I, alpha 2;alpha-2 type I collagen|collagen COL1A2|collagen alpha-2(I) chain|osteogenesis imperfecta|procollagen, type I, alpha 2
Dld	IPI00874456.1	1.60197	1.02781	1.24485	1.37428	1.60344	1.11666	0.900024	0.998895	0.958924	0.886064	1.00432	0.955045	48.1	179	342	dihydrolipoamide dehydrogenase;branched chain alpha-keto acid dehydrogenase complex subunit E3|dihydrolipoyl dehydrogenase, mitochondrial
Fh1	IPI00129928.2	1.44654	1.00894	1.53998	1.5332	1.36965	1.06024	0.91133	1.06678	1.03219	0.938756	1.0128	0.972167	45.8	129	237	fumarate hydratase 1;EF-3|fumarase|fumarate hydratase, mitochondrial
Fh1	IPI00759940.2	1.54644	1.05231	1.44178	1.42817	1.3269	1.12347	0.969746	1.12363	0.926325	1.00381	1.02825	0.987501	45.8	129	237	fumarate hydratase 1;EF-3|fumarase|fumarate hydratase, mitochondrial
Got2	IPI00117312.1	1.54248	0.871872	1.47285	1.3848	1.02614	1.15643	0.965517	1.02592	0.893099	1.01501	0.985687	0.974461	53	167	389	glutamate oxaloacetate transaminase 2, mitochondrial;FABP-1|FABPpm|aspartate aminotransferase, mitochondrial|fatty acid-binding protein|kynurenine aminotransferase 4|kynurenine aminotransferase IV|kynurenine--oxoglutarate transaminase 4|kynurenine--oxoglutarate transaminase IV|mitochondrial aspartate aminotransferase|plasma membrane fatty acid binding protein|plasma membrane-associated fatty acid…
Grpel1	IPI00117083.1	1.58584	0.983356	1.14497	1.38407	1.07896	1.22723	0.989344	0.776378	0.929116	0.941937	0.75907	0.963399	43.8	41	42	GrpE-like 1, mitochondrial;grpE protein homolog 1, mitochondrial
Hspa9	IPI00133903.1	1.57417	NA	NA	1.43066	1.45136	1.26355	0.97734	1.12512	0.989087	0.904785	1.04729	1.00149	66.3	282	556	heat shock protein 9;75 kDa glucose-regulated protein|C3H-specific antigen|GRP-75|heat shock 70 kDa protein 9|heat shock protein 9A|heat shock protein cognate 74|heat shock protein, 74 kDa, A|heat shock protein, A|p66 MOT|peptide-binding protein 74|stress-70 protein, mitochondrial
Hspa9	IPI00880839.1	1.5125	1.08902	1.21323	1.31274	1.39445	1.19984	0.960294	1.04151	1.03321	0.907863	1.00361	1.00909	66.3	312	618	heat shock protein 9;75 kDa glucose-regulated protein|C3H-specific antigen|GRP-75|heat shock 70 kDa protein 9|heat shock protein 9A|heat shock protein cognate 74|heat shock protein, 74 kDa, A|heat shock protein, A|p66 MOT|peptide-binding protein 74|stress-70 protein, mitochondrial
Hspd1	IPI00308885.6	1.59387	1.01404	1.30503	1.30389	1.40604	1.16881	0.979631	1.00718	0.863095	0.89014	0.892922	0.890656	73.1	362	877	heat shock protein 1 (chaperonin);60 kDa chaperonin|60 kDa heat shock protein, mitochondrial|CPN60|HSP-60|HSP-65|chaperonin 60|heat shock 60kDa protein 1 (chaperonin)|heat shock protein 60|heat shock protein, 60 kDa|mitochondrial matrix protein P1
Hspe1-rs1	IPI00120045.1	1.88496	0.849255	1.77196	1.71585	0.957198	1.27711	NA	0.969093	0.962302	0.98756	0.98322	0.970171		28	50	heat shock protein 1 (chaperonin 10), related sequence 1;-
Ivd	IPI00471246.2	1.32722	1.12088	1.20632	1.33637	1.35475	1.15654	0.882204	1.20972	1.07405	0.900712	1.00944	1.01743	44.1	50	81	isovaleryl coenzyme A dehydrogenase;isovaleryl dehydrogenase|isovaleryl-CoA dehydrogenase, mitochondrial
Lamb2	IPI00109612.2	1.8895	0.874876	1.17177	1.32115	1.01249	1.51807	0.969723	1.07654	1.22123	1.02584	1.21822	0.94772	23.2	132	157	Lamb2 laminin subunit beta-2 precursor
Lamb2	IPI00119065.1	1.92722	0.931748	NA	NA	NA	NA	NA	NA	1.19725	0.989502	NA	NA		30	35	laminin, beta 2;Laminin S|S-LAM beta|S-laminin subunit beta|laminin subunit beta-2|laminin-11 subunit beta|laminin-14 subunit beta|laminin-15 subunit beta|laminin-3 subunit beta|laminin-4 subunit beta|laminin-7 subunit beta|laminin-9 subunit beta
Mccc2	IPI00553717.6	1.372	1.01234	1.03751	1.44015	1.29796	NA	0.914735	0.9439	0.934257	0.872107	NA	0.886736	27.9	46	64	methylcrotonoyl-Coenzyme A carboxylase 2 (beta);3-methylcrotonyl-CoA carboxylase 2|3-methylcrotonyl-CoA carboxylase non-biotin-containing subunit|3-methylcrotonyl-CoA:carbon dioxide ligase subunit beta|MCCase subunit beta|methylcrotonoyl-CoA carboxylase beta chain, mitochondrial
Mdga2	IPI00989771.1	1.23083	1.21754	1.02991	1.00279	1.23419	1.19156	NA	NA	NA	NA	NA	NA	14.3	24	27	MAM domain containing glycosylphosphatidylinositol anchor 2;MAM domain containing 1|MAM domain-containing glycosylphosphatidylinositol anchor protein 2|acrodysplasia
Mdga2	IPI00340105.4	1.21734	1.21867	NA	NA	NA	NA	NA	NA	NA	NA	NA	NA	12.4	21	23	MAM domain containing glycosylphosphatidylinositol anchor 2;MAM domain containing 1|MAM domain-containing glycosylphosphatidylinositol anchor protein 2|acrodysplasia
Mdh2	IPI00323592.2	1.77296	0.997177	1.4989	1.77587	1.38424	1.16157	0.883245	1.01406	1.11756	0.946366	0.977454	1.12823	70.7	192	613	malate dehydrogenase 2, NAD (mitochondrial);malate dehydrogenase, mitochondrial|mitochondrial malate dehydrogenase 2, NAD
Ndufb2	IPI00131994.1	1.30878	NA	NA	1.45691	1.52821	0.984667	NA	NA	NA	1.13485	NA	NA	40	12	25	NADH dehydrogenase (ubiquinone) 1 beta subcomplex, 2;NADH dehydrogenase [ubiquinone] 1 beta subcomplex subunit 2, mitochondrial|NADH-ubiquinone oxidoreductase AGGG subunit|complex I-AGGG
Ndufv2	IPI00169925.2	1.79038	1.34805	1.2616	0.972856	1.22546	1.40248	1.04387	0.925267	0.891873	1.00861	1.21273	0.869952	52	84	138	NADH dehydrogenase (ubiquinone) flavoprotein 2;NADH dehydrogenase [ubiquinone] flavoprotein 2, mitochondrial|NADH-ubiquinone oxidoreductase 24 kDa subunit
Ndufv3	IPI00403381.1	3.03338	0.936213	1.05824	2.35616	1.13138	1.17269	NA	0.556329	NA	NA	NA	0.397051	16.3	15	20	NADH dehydrogenase (ubiquinone) flavoprotein 3;CI-9kD|NADH dehydrogenase [ubiquinone] flavoprotein 3, mitochondrial|NADH-ubiquinone oxidoreductase 9 kDa subunit|NADH-ubiquinone oxidoreductase flavoprotein 3|complex I-9kD
Ndufv3	IPI00128285.1	1.17119	1.31862	NA	1.45761	1.14715	1.3183	0.91744	NA	NA	1.03714	NA	NA	18.3	21	26	NADH dehydrogenase (ubiquinone) flavoprotein 3;CI-9kD|NADH dehydrogenase [ubiquinone] flavoprotein 3, mitochondrial|NADH-ubiquinone oxidoreductase 9 kDa subunit|NADH-ubiquinone oxidoreductase flavoprotein 3|complex I-9kD
Nipsnap1	IPI00515151.3	1.45794	1.01115	1.15177	1.46532	1.04497	1.0718	0.937153	1.00005	0.892244	NA	0.844134	1.06847	32.3	61	78	4-nitrophenylphosphatase domain and non-neuronal SNAP25-like protein homolog 1 (C. elegans);protein NipSnap homolog 1
Nipsnap1	IPI00115824.1	1.47571	1.20032	1.1614	1.48242	1.01167	1.14338	0.901478	1.24626	NA	0.870235	0.897537	1.31809	36.3	61	78	4-nitrophenylphosphatase domain and non-neuronal SNAP25-like protein homolog 1 (C. elegans);protein NipSnap homolog 1
Nipsnap1	IPI00515227.1	NA	NA	NA	NA	NA	NA	NA	NA	0.858693	NA	NA	NA				4-nitrophenylphosphatase domain and non-neuronal SNAP25-like protein homolog 1 (C. elegans);protein NipSnap homolog 1
Oxct1	IPI00858156.1	NA	0.984608	NA	NA	NA	1.12145	0.854187	NA	NA	NA	0.953294	0.909541		11	17	3-oxoacid CoA transferase 1;3-oxoacid CoA-transferase 1|3-oxoacid-CoA transferase 1|somatic-type succinyl CoA:3-oxoacid CoA-transferase|somatic-type succinyl-CoA:3-oxoacid CoA-transferase|succinyl-CoA:3-ketoacid CoA transferase|succinyl-CoA:3-ketoacid coenzyme A transferase 1, mitochondrial|succinyl-CoA:3-ketoacid-coenzyme A transferase 1, mitochondrial
Oxct1	IPI00132653.1	1.46456	0.980318	1.28233	1.46772	1.32004	1.10524	0.834115	0.985126	0.998329	0.908327	NA	0.922768	52.3	135	249	3-oxoacid CoA transferase 1;3-oxoacid CoA-transferase 1|3-oxoacid-CoA transferase 1|somatic-type succinyl CoA:3-oxoacid CoA-transferase|somatic-type succinyl-CoA:3-oxoacid CoA-transferase|succinyl-CoA:3-ketoacid CoA transferase|succinyl-CoA:3-ketoacid coenzyme A transferase 1, mitochondrial|succinyl-CoA:3-ketoacid-coenzyme A transferase 1, mitochondrial
Pdha1	IPI00337893.2	1.40543	0.99046	1.12734	1.22059	1.47232	1.12676	0.913857	1.13211	0.98131	0.962374	0.892098	0.923551	47.2	135	215	pyruvate dehydrogenase E1 alpha 1;PDHE1-A type I|pyruvate dehydrogenase E1 component subunit alpha, somatic form, mitochondrial|pyruvate dehydrogenase E1alpha subunit
Pdhb	IPI00132042.1	1.57184	1.04927	1.28481	1.42178	1.39184	1.15611	0.855629	0.897308	1.04736	0.878948	1.04138	1.00471	53.5	133	288	pyruvate dehydrogenase (lipoamide) beta;PDHE1-B|pyruvate dehydrogenase E1 component subunit beta, mitochondrial
Pdhx	IPI00222767.1	1.64009	1.14078	1.04442	1.32875	1.6052	1.03894	0.89064	0.964439	1.04923	0.888995	0.951573	0.994036	44.9	98	176	pyruvate dehydrogenase complex, component X;dihydrolipoamide dehydrogenase-binding protein of pyruvate dehydrogenase complex (E3-binding protein) (proX)|lipoyl-containing pyruvate dehydrogenase complex component X|pyruvate dehydrogenase protein X component, mitochondrial
Pitrm1	IPI00788337.1	1.26446	NA	1.19389	1.25695	1.27672	1.13227	0.867758	0.877524	NA	0.945586	0.931341	1.07279	18.6	56	61	pitrilysin metallepetidase 1;nuclear transplantation upregulated protein 1|pitrilysin metalloprotease 1|pitrilysin metalloproteinase 1|presequence protease, mitochondrial
Pitrm1	IPI00788353.1	1.44097	0.890342	1.1407	1.23633	NA	1.13454	0.82117	1.02593	NA	NA	NA	NA	15.4	50	55	pitrilysin metallepetidase 1;nuclear transplantation upregulated protein 1|pitrilysin metalloprotease 1|pitrilysin metalloproteinase 1|presequence protease, mitochondrial
Plin4	IPI00856568.1	NA	NA	1.09223	1.17526	1.38649	1.05552	1.05297	1.24734	NA	1.34023	NA	0.909829	10.9	29	32	perilipin 4;adipocyte protein S3-12|perilipin-4|plasma membrane associated protein, S3-12
Plin4	IPI00131113.3	1.00459	NA	1.05726	1.17528	1.47972	1.11007	1.03941	1.20738	NA	1.22392	NA	1.02584	8.8	26	29	perilipin 4;adipocyte protein S3-12|perilipin-4|plasma membrane associated protein, S3-12
Plin4	IPI01008265.1	NA	NA	NA	NA	NA	NA	NA	NA	1.17462	NA	NA	NA	8.8	26	29	Plin4 perilipin-4
Prdx5	IPI00759999.1	1.52876	0.974485	1.22655	1.54883	1.19942	1.19177	0.92066	0.935834	0.982223	0.939711	0.997847	1.04274	44.4	31	61	peroxiredoxin 5;PLP|antioxidant enzyme B166|liver tissue 2D-page spot 2D-0014IV|peroxiredoxin 6|peroxiredoxin V|peroxiredoxin-5, mitochondrial|peroxisomal antioxidant enzyme|peroxisomal membrane protein 20|prx-V|thioredoxin peroxidase PMP20|thioredoxin reductase
Prdx5	IPI00129517.1	1.69137	NA	1.24955	1.44501	1.22477	1.16204	0.963871	NA	NA	0.969155	NA	1.07137	50	99	183	peroxiredoxin 5;PLP|antioxidant enzyme B166|liver tissue 2D-page spot 2D-0014IV|peroxiredoxin 6|peroxiredoxin V|peroxiredoxin-5, mitochondrial|peroxisomal antioxidant enzyme|peroxisomal membrane protein 20|prx-V|thioredoxin peroxidase PMP20|thioredoxin reductase
Sdha	IPI00230351.1	1.47022	1.05347	1.11635	1.34339	1.55445	1.01135	0.914153	1.09111	0.957186	0.965771	1.0798	0.953615	54.2	192	378	succinate dehydrogenase complex, subunit A, flavoprotein (Fp);flavoprotein subunit of complex II|succinate dehydrogenase [ubiquinone] flavoprotein subunit, mitochondrial
Suclg1	IPI00986302.1	NA	NA	1.24208	1.8164	1.27014	1.07969	NA	NA	2.00846	NA	0.911841	1.53479	12.3	24	49	succinate-CoA ligase, GDP-forming, alpha subunit;SCS-alpha|succinyl-CoA ligase [ADP/GDP-forming] subunit alpha, mitochondrial|succinyl-CoA ligase [GDP-forming] subunit alpha, mitochondrial|succinyl-CoA synthetase subunit alpha
Timm9	IPI00125513.1	1.44149	1.36494	0.987625	1.60369	1.51265	NA	1.14409	NA	0.856047	NA	NA	NA	34.8	21	46	translocase of inner mitochondrial membrane 9;mitochondrial import inner membrane translocase subunit Tim9|translocase of inner mitochondrial membrane 10 homolog|translocase of inner mitochondrial membrane 9 homolog
Aqp1	IPI00123183.3	1.79272	NA	1.2319	1.32227	1.37028	NA	0.863523	NA	1.09067	NA	NA	NA	17.1	16	24	aquaporin 1;AQP-1|DER2|aquaporin-1|aquaporin-CHIP|delayed early response protein 2|growth factor-induced delayed early response protein|water channel protein for red blood cells and kidney proximal tubule
Cdc42	IPI00120193.1	1.05299	1.23681	1.17129	0.957731	NA	1.06865	1.14187	1.0407	0.988281	1.09856	NA	1.15798	45.5	59	119	cell division cycle 42;G25K GTP-binding protein|cell division control protein 42 homolog|cell division cycle 42 homolog
Cdc42	IPI00113849.1	1.07467	1.25365	NA	0.987675	0.93632	1.0543	NA	NA	0.988281	1.10619	0.964515	1.15798	47.6	79	154	cell division cycle 42;G25K GTP-binding protein|cell division control protein 42 homolog|cell division cycle 42 homolog
Cdc42	IPI00986276.1	NA	NA	1.13076	NA	NA	NA	1.14187	1.01715	NA	NA	1.05809	NA		15	26	cell division cycle 42;G25K GTP-binding protein|cell division control protein 42 homolog|cell division cycle 42 homolog
Clybl	IPI00153903.6	1.49954	NA	1.28312	1.48304	NA	NA	0.896858	0.87338	0.882231	1.03447	0.964687	1.01085	37.6	45	58	citrate lyase beta like;citrate lyase beta-like|citrate lyase subunit beta-like protein, mitochondrial
Clybl	IPI00474485.2	NA	1.03584	NA	NA	1.09825	NA	NA	NA	NA	NA	NA	NA	22.4	5	6	citrate lyase beta like;citrate lyase beta-like|citrate lyase subunit beta-like protein, mitochondrial
Cox6b1	IPI00225390.5	1.45931	1.5969	1.04146	1.32185	0.929759	0.868474	0.885872	0.902915	NA	0.822967	0.805788	NA	61.6	48	121	cytochrome c oxidase, subunit VIb polypeptide 1;COX VIb-1|cytochrome c oxidase subunit 6B1|cytochrome c oxidase subunit VIb
Efhd2	IPI00112223.1	1.56408	1.19216	0.972355	1.24023	0.944553	1.08032	1.04218	0.998667	0.95436	1.02584	0.872726	0.871631	43.3	65	109	EF hand domain containing 2;EF-hand domain-containing protein D2|swiprosin 1|swiprosin-1
Efhd2	IPI00226872.1	1.4421	1.19043	0.997487	1.23618	1.03645	1.02155	1.04845	0.936725	0.958714	1.04101	0.953595	0.895265	50.4	74	125	EF hand domain containing 2;EF-hand domain-containing protein D2|swiprosin 1|swiprosin-1
Hibadh	IPI00116222.1	NA	NA	NA	NA	NA	NA	0.851534	0.98165	0.87229	NA	0.956978	0.968822	26	28	29	3-hydroxyisobutyrate dehydrogenase;3-hydroxyisobutyrate dehydrogenase, mitochondrial
Hibadh	IPI00986304.2	1.70855	NA	1.17055	1.32641	NA	NA	NA	NA	NA	0.953978	0.980574	NA	18.9	13	14	3-hydroxyisobutyrate dehydrogenase;3-hydroxyisobutyrate dehydrogenase, mitochondrial
Hspe1	IPI00263863.8	1.8803	0.814976	2.01193	1.76974	0.992457	NA	0.864515	0.961357	0.946005	0.935634	1.02149	0.958486	67.6	64	119	heat shock protein 1 (chaperonin 10);10 kDa chaperonin|10 kDa heat shock protein, mitochondrial|CPN10|chaperonin 10|heat shock 10 kDa protein 1 (chaperonin 10)|mitochondrial chaperonin 10
Lama5	IPI00116913.3	NA	NA	1.23396	NA	1.01564	NA	NA	NA	NA	NA	NA	NA	6.5	29	32	laminin, alpha 5;laminin subunit alpha-5|laminin-10 subunit alpha|laminin-11 subunit alpha|laminin-15 subunit alpha
Lama5	IPI00624079.5	NA	NA	NA	NA	NA	1.37836	NA	NA	NA	NA	NA	NA	1.1	1	1	laminin, alpha 5;laminin subunit alpha-5|laminin-10 subunit alpha|laminin-11 subunit alpha|laminin-15 subunit alpha
Lama5	IPI00676957.3	1.38364	NA	1.23016	NA	1.05919	1.43701	NA	NA	NA	NA	NA	NA	6.5	29	32	Lama5 laminin subunit alpha-5 precursor
Lamc1	IPI00400016.1	1.7744	1.10533	1.19842	1.22226	1.01776	1.51242	0.9884	0.983051	1.74651	NA	1.11792	0.774143	14.6	60	76	laminin, gamma 1;S-LAM gamma|S-laminin subunit gamma|laminin B2 chain|laminin subunit gamma-1|laminin-1 subunit gamma|laminin-10 subunit gamma|laminin-11 subunit gamma|laminin-2 subunit gamma|laminin-3 subunit gamma|laminin-4 subunit gamma|laminin-6 subunit gamma|laminin-7 subunit gamma|laminin-8 subunit gamma|laminin-9 subunit gamma
Ndufa12	IPI00344004.3	1.4245	1.36842	1.00511	1.16488	1.12128	0.990964	0.872906	0.995146	1.39483	1.04004	1.0335	1.03666	69.8	106	245	NADH dehydrogenase (ubiquinone) 1 alpha subcomplex, 12;13kDa differentiation-associated protein|CI-B17.2|CIB17.2|NADH dehydrogenase [ubiquinone] 1 alpha subcomplex subunit 12|NADH-ubiquinone oxidoreductase subunit B17.2|complex I-B17.2
Ndufa5	IPI00331332.6	1.68416	1.09967	1.20731	1.09458	1.01334	0.951887	0.910527	1.14422	0.99932	1.00421	1.14482	1.05749	54.3	66	138	NADH dehydrogenase (ubiquinone) 1 alpha subcomplex, 5;CI-13kD-B|NADH dehydrogenase [ubiquinone] 1 alpha subcomplex subunit 5|NADH-ubiquinone oxidoreductase 13 kDa-B subunit|complex I subunit B13|complex I-13kD-B
Ndufs1	IPI00930784.1	1.38042	1.34359	1.02369	1.24312	1.44097	1.06928	0.917478	1.00566	1.03069	1.05072	1.09951	0.942835	66	367	774	Ndufs1 NADH-ubiquinone oxidoreductase 75 kDa subunit, mitochondrial precursor
Ndufs4	IPI00229008.2	1.64177	1.39423	0.927937	1.20703	1.08851	0.432656	0.910345	1.00499	0.880952	1.04402	0.996098	0.889662	46.9	75	176	NADH dehydrogenase (ubiquinone) Fe-S protein 4;CI-18 kDa|CI-AQDQ|NADH dehydrogenase [ubiquinone] iron-sulfur protein 4, mitochondrial|NADH-ubiquinone oxidoreductase 18 kDa subunit|complex I-18 kDa|complex I-AQDQ
Ndufs4	IPI01008196.1	1.7605	1.26326	0.990514	1.24301	1.00751	0.459989	0.950739	1.02367	0.893746	1.07629	0.959921	0.946822	46.9	75	176	NADH dehydrogenase (ubiquinone) Fe-S protein 4;CI-18 kDa|CI-AQDQ|NADH dehydrogenase [ubiquinone] iron-sulfur protein 4, mitochondrial|NADH-ubiquinone oxidoreductase 18 kDa subunit|complex I-18 kDa|complex I-AQDQ
Ndufs6	IPI00128345.2	1.93441	NA	NA	NA	NA	NA	1.11246	0.924184	NA	NA	NA	NA	52.6	45	63	NADH dehydrogenase (ubiquinone) Fe-S protein 6;CI-13kD-A|NADH dehydrogenase Fe-S protein 6|NADH dehydrogenase [ubiquinone] iron-sulfur protein 6, mitochondrial|NADH-ubiquinone oxidoreductase 13 kDa-A subunit|complex I-13kD-A
Ndufs6	IPI00886222.1	1.72594	1.16989	1.16863	1.43397	NA	1.01859	0.786978	0.944491	NA	1.07906	1.28403	NA	62.2	45	63	NADH dehydrogenase (ubiquinone) Fe-S protein 6;CI-13kD-A|NADH dehydrogenase Fe-S protein 6|NADH dehydrogenase [ubiquinone] iron-sulfur protein 6, mitochondrial|NADH-ubiquinone oxidoreductase 13 kDa-A subunit|complex I-13kD-A
Ndufv1	IPI00928416.1	1.39349	1.27884	1.00888	1.29731	1.35036	0.944779	0.890709	0.936146	0.934016	1.02576	0.927521	0.985089	48.1	188	350	NADH dehydrogenase (ubiquinone) flavoprotein 1;24 kDa (FP)|CI-51kD|NADH dehydrogenase [ubiquinone] flavoprotein 1, mitochondrial|NADH dehydrogenase flavoprotein 1|NADH dehydrogenase flavoprotein 1; 24 kDa (FP)|NADH-ubiquinone oxidoreductase 51 kDa subunit|complex I-51kD
Ndufv1	IPI00928387.1	NA	1.34657	NA	NA	1.3716	NA	NA	NA	NA	NA	NA	NA				NADH dehydrogenase (ubiquinone) flavoprotein 1;24 kDa (FP)|CI-51kD|NADH dehydrogenase [ubiquinone] flavoprotein 1, mitochondrial|NADH dehydrogenase flavoprotein 1|NADH dehydrogenase flavoprotein 1; 24 kDa (FP)|NADH-ubiquinone oxidoreductase 51 kDa subunit|complex I-51kD
Purb	IPI00128867.3	1.45527	1.37637	NA	0.929566	0.994746	0.927619	0.946611	0.977792	0.979975	0.928029	1.05916	1.00338	43.2	55	75	purine rich element binding protein B;PurB beta|purine-rich element-binding protein B|purine-rich single-stranded DNA-binding protein beta|transcriptional activator protein Pur-beta|vascular actin single-stranded DNA-binding factor 2 p44 component
Serinc5	IPI00221879.1	NA	1.27706	1.11693	NA	NA	NA	NA	NA	NA	NA	NA	NA	8.2	7	8	serine incorporator 5;AIGP-3|axotomy-induced glycoprotein 3
Slc4a1	IPI00230594.1	1.65282	0.981673	1.18455	0.883384	1.28405	1.01337	0.917187	0.823204	0.855159	1.03588	NA	NA	25.4	75	114	solute carrier family 4 (anion exchanger), member 1;AE 1|MEB3|anion exchange protein 1|anion exchanger 1|band 3 anion transport protein|erythrocyte membrane protein band 3|solute carrier family 4 member 1
Sod2	IPI00109109.1	1.39853	0.818896	1.48222	0.98377	1.19553	1.23618	1.11071	1.04088	0.818378	1.07216	0.876115	NA	26.6	48	69	superoxide dismutase 2, mitochondrial;manganese SOD|manganese superoxide dismutase|superoxide dismutase [Mn], mitochondrial
Tinagl1	IPI00115458.1	NA	1.19699	1.24472	NA	1.0053	1.397	NA	NA	NA	NA	NA	NA	21.2	16	18	tubulointerstitial nephritis antigen-like 1;adrenocortical zonation factor 1|androgen-regulated gene 1 protein|tubulointerstitial nephritis antigen-like|tubulointerstitial nephritis antigen-related protein
Tinagl1	IPI00754566.1	1.70003	NA	1.16609	NA	NA	NA	NA	NA	NA	NA	NA	NA	10.8	6	6	tubulointerstitial nephritis antigen-like 1;adrenocortical zonation factor 1|androgen-regulated gene 1 protein|tubulointerstitial nephritis antigen-like|tubulointerstitial nephritis antigen-related protein
Uqcrh	IPI00129516.1	1.63653	1.43226	1.14077	1.1445	1.04661	0.871838	NA	NA	NA	NA	NA	NA	65.2	34	65	ubiquinol-cytochrome c reductase hinge protein;complex III subunit 6|complex III subunit VIII|cytochrome C1, nonheme 11 kDa protein|cytochrome b-c1 complex subunit 6, mitochondrial|cytochrome c1 non-heme 11 kDa protein|mitochondrial hinge protein|ubiquinol cytochrome c reductase hinge protein|ubiquinol-cytochrome c reductase complex 11 kDa protein
Basp1	IPI00129519.3	0.919534	1.14153	1.0666	0.678711	1.20002	0.892239	1.04862	0.760559	0.843786	1.19563	1.14187	0.558764	92.9	283	509	brain abundant, membrane attached signal protein 1;22 kDa neuronal tissue-enriched acidic protein|brain acid soluble protein 1|cytoskeleton associated protein 3|neuronal axonal membrane protein NAP-22
Cplx2	IPI00111501.1	NA	1.06256	0.899511	NA	1.07879	NA	1.19606	0.891899	0.72123	NA	NA	0.571787	59.7	23	43	complexin 2;CPX II|complexin II|complexin-2|synaphin-1
Calm3	IPI00761696.2	1.13503	1.06235	1.03394	0.97061	1.05166	0.913583	1.42872	0.878607	0.763334	1.04631	1.49775	0.571795	36.9	85	200	calmodulin 3;caM|calmodulin
Clta	IPI00648658.1	NA	NA	0.964462	1.13238	NA	NA	NA	0.901296	1.04922	1.03923	1.26828	0.649105	33.8	29	38	clathrin, light polypeptide (Lca);clathrin light chain A|clathryn light chain (LCA2)|lca
A830010M20Rik	IPI00875078.2	NA	NA	0.876599	NA	0.964675	NA	1.05321	0.905791	0.847715	NA	0.98174	0.670974	23.2	50	74	RIKEN cDNA A830010M20 gene;uncharacterized protein KIAA1107
Alb	IPI00131695.3	0.862909	1.0993	0.877199	0.784298	0.96673	0.936522	1.04803	0.967009	0.724395	0.946411	1.21118	0.675568	29.1	117	197	albumin;albumin 1|serum albumin
Cox6a1	IPI00121443.1	1.21524	NA	1.17319	NA	0.780794	1.34833	NA	NA	0.892802	1.2185	NA	0.67975	25	28	44	cytochrome c oxidase subunit VIa polypeptide 1;cytochrome c oxidase polypeptide VIa-liver|cytochrome c oxidase subunit 6A1, mitochondrial|subunit VIaL (liver-type)
Marcks	IPI00229534.5	0.908761	1.09633	1.10552	0.749023	0.852603	0.976908	0.880079	1.27683	0.801774	1.2456	0.977492	0.690619	30.1	66	138	myristoylated alanine rich protein kinase C substrate;myristoylated alanine-rich C-kinase substrate
Slc9a3r1	IPI00109311.3	1.02046	0.820313	0.984212	0.682484	NA	NA	1.00107	0.911612	0.750922	1.21798	1.16742	0.696953	47.3	53	63	solute carrier family 9 (sodium/hydrogen exchanger), member 3 regulator 1;EBP50|Na(+)/H(+) exchange regulatory cofactor NHE-RF1|ezrin-radixin-moesin-binding phosphoprotein 50|regulatory cofactor of Na(+)/H(+) exchanger|sodium-hydrogen exchanger regulatory factor 1|solute carrier family 9 (sodium/hydrogen exchanger), isoform 3 regulator 1|solute carrier family 9 isoform A3 regulatory factor 1
Gm9531	IPI00988216.1	NA	NA	NA	0.770508	NA	NA	0.86601	0.890206	NA	NA	0.927536	0.724634	19.7	11	13	SET nuclear oncogene pseudogene;-
Eea1	IPI00453776.1	0.825429	1.03897	0.937804	0.843266	1.02521	1.0221	0.958212	0.916435	0.78884	0.954873	0.901622	0.7428	30.6	100	108	early endosome antigen 1;-
Sod1	IPI00130589.8	1.05782	NA	NA	NA	NA	NA	0.90654	NA	NA	NA	NA	0.751331	44.8	21	26	superoxide dismutase 1, soluble;Cu(2+)-Zn2+ superoxide dismutase|superoxide dismutase [Cu-Zn]
LOC100048522	IPI00848816.1	0.796712	1.09132	0.894373	0.99151	0.814514	0.908607	1.071	0.976995	0.948473	1.01339	0.909315	0.753327	55.4	72	158	LOC100048522 cofilin-1-like
Mpz	IPI01008333.1	NA	1.38133	0.733106	NA	1.30565	0.66713	0.601421	1.17747	0.859127	1.03001	1.65625	0.755754	23.8	33	46	myelin protein zero;myelin peripheral protein|myelin protein P0
Serpina1d	IPI00123924.1	NA	NA	0.934704	NA	NA	NA	1.01034	1.18176	0.756017	0.844949	1.07431	0.758335	26.9	35	43	serine (or cysteine) peptidase inhibitor, clade A, member 1D;alpha-1 protease inhibitor 4|alpha-1-antitrypsin 1-4|serine (or cysteine) proteinase inhibitor, clade A, member 1d|serine protease inhibitor 1-4|serine protease inhibitor A1d|serpin A1d
Stmn1	IPI00648723.1	NA	1.04965	NA	NA	0.969549	1.00831	0.989211	NA	NA	NA	NA	0.760993	37.3	12	15	stathmin 1;leukemia associated phosphoprotein p18|leukemia-associated gene protein|leukemia-associated phosphoprotein p18|metablastin|oncoprotein 18|phosphoprotein p19|prosolin|stathmin
Ahi1	IPI01008334.1	NA	NA	NA	NA	NA	NA	NA	1.1151	NA	NA	0.928975	0.764633	15.8	28	30	Abelson helper integration site 1;abelson helper integration site 1 protein|jouberin
Tppp	IPI00119067.3	1.00857	1.07451	1.00296	1.07192	0.935546	0.842712	1.07791	0.924227	0.845287	1.08894	0.98576	0.769995	54.1	68	113	tubulin polymerization promoting protein;brain-specific protein p25 alpha|tubulin polymerization-promoting protein
Ep400	IPI00720144.1	NA	0.966134	NA	1.09504	NA	1.049	NA	0.900971	0.998622	NA	NA	0.770716	4.3	16	18	E1A binding protein p400;E1A-binding protein p400|domino homolog|p400 kDa SWI2/SNF2-related protein
Asrgl1	IPI00223875.1	0.968901	NA	0.852932	0.893225	NA	0.73815	0.901478	1.09472	0.792638	1.00936	0.966086	0.771433	42	58	80	asparaginase like 1;L-asparaginase|L-asparagine amidohydrolase|asparaginase-like protein 1
Hdgf	IPI00882349.1	NA	NA	NA	NA	NA	0.830117	NA	NA	NA	NA	NA	0.772366	4.5	6	14	hepatoma-derived growth factor;-
Chl1	IPI01008125.1	1.10898	NA	1.0306	0.933099	1.16634	NA	0.8995	1.05658	1.08135	0.998888	NA	0.776874	14.9	42	70	cell adhesion molecule with homology to L1CAM;chl1-like protein|close homolog of L1|neural cell adhesion molecule L1-like protein
Mtap4	IPI00406741.6	0.967709	1.04516	0.877536	0.955078	NA	0.772065	NA	0.965105	0.825108	0.911962	0.914166	0.777829	29.6	126	175	microtubule-associated protein 4;MAP 4
Cdv3	IPI00227808.3	NA	NA	NA	NA	NA	NA	0.970867	1.0481	0.879207	1.09564	1.00163	0.78262	42.7	30	51	carnitine deficiency-associated gene expressed in ventricle 3;carnitine deficiency-associated protein 3|protein CDV3|tyrosine-phosphorylated protein 36
Eef1b2	IPI00320208.3	NA	NA	NA	0.957111	1.03052	1.09432	0.926241	0.953391	NA	0.959659	0.870191	0.783315	32.9	30	36	eukaryotic translation elongation factor 1 beta 2;EF-1-beta|elongation factor 1-beta|eukaryotic translation elongation factor 1-beta homolog
Mtap2	IPI00894724.1	0.955073	1.09136	0.928924	0.842107	1.01994	0.924699	1.03787	0.999003	0.814484	NA	NA	0.786775	60.2	609	901	Mtap2 Uncharacterized protein
Hmox2	IPI00881090.1	1.14414	NA	NA	0.91543	NA	NA	0.962473	NA	1.14507	0.864612	0.865225	0.787277	40.4	27	37	heme oxygenase (decycling) 2;heme oxygenase 2
Isyna1	IPI00119886.1	NA	NA	NA	NA	NA	NA	1.04472	1.00937	NA	1.20489	NA	0.787668	12.2	13	16	myo-inositol 1-phosphate synthase A1;IPS 1|MI-1-P synthase|MIP synthase|inositol-3-phosphate synthase 1|myo-inositol-1-phosphate synthase
Srprb	IPI00987951.1	1.01293	1.01388	0.952739	0.976873	0.970315	0.946614	0.95869	1.01623	0.81296	0.880383	1.00744	0.788654	35.6	93	110	signal recognition particle receptor, B subunit;SR-beta|signal recognition particle receptor subunit beta
Tfg	IPI00881553.1	NA	NA	NA	NA	NA	0.990908	NA	NA	NA	NA	NA	0.796707		4	5	Trk-fused gene;protein TFG
Serpina1b	IPI00969867.1	NA	NA	NA	NA	NA	NA	0.94296	1.19324	0.735181	0.91302	NA	0.796811	28.3	32	38	serine (or cysteine) preptidase inhibitor, clade A, member 1B;AAT|alpha-1 protease inhibitor 2|alpha-1-antiproteinase|alpha-1-antitrypsin 1-2|serine (or cysteine) proteinase inhibitor, clade A, member 1b|serine protease inhibitor 1-2|serine protease inhibitor A1b|serpin A1b
Mrpl43	IPI00761722.2	1.33527	NA	0.970834	NA	NA	NA	NA	NA	0.975213	0.972858	NA	0.798732	15.7	15	17	mitochondrial ribosomal protein L43;39S ribosomal protein L43, mitochondrial|L43mt|MRP-L43|mitochondrial ribosomal protein bMRP36a
Mtap4	IPI00986743.1	0.957799	1.05701	0.895264	0.957754	1.10104	0.793404	0.974291	0.96163	0.849562	0.95436	0.916888	0.798815	28.6	126	175	microtubule-associated protein 4;MAP 4
Fgg	IPI00990997.1	0.625788	NA	1.1268	NA	NA	1.17598	NA	NA	0.84506	NA	NA	0.800082	18.8	25	33	fibrinogen gamma chain;fibrinogen gamma-chain|fibrinogen, gamma polypeptide|gamma-fibrinogen
Ccdc6	IPI00381495.5	NA	NA	NA	NA	NA	NA	NA	1.04265	NA	1.02573	1.06563	0.804078	17.9	15	16	coiled-coil domain containing 6;coiled-coil domain-containing protein 6
Idh3g	IPI00988842.1	1.3441	0.855431	0.995044	1.25438	1.19036	0.970053	0.944243	0.91326	0.77936	0.94849	NA	0.804722	18	31	44	isocitrate dehydrogenase 3 (NAD+), gamma;NAD(+)-specific ICDH subunit gamma|isocitrate dehydrogenase [NAD] subunit gamma 1, mitochondrial|isocitrate dehydrogenase [NAD] subunit gamma, mitochondrial|isocitric dehydrogenase subunit gamma
Safb	IPI00944159.1	1.00283	1.06426	0.968186	0.991211	0.861889	1.06883	0.9098	0.989275	0.893794	0.906385	0.95132	0.806792	23.7	57	67	scaffold attachment factor B;scaffold attachment factor B1
Dynll2	IPI00881953.1	NA	NA	0.898317	NA	NA	NA	1.06601	0.815302	0.931572	0.997199	0.896739	0.807365	54.7	17	25	dynein light chain LC8-type 2;8 kDa dynein light chain b|dynein light chain 2, cytoplasmic
Ston2	IPI00987300.1	0.890239	NA	NA	NA	NA	1.04251	NA	0.927343	0.992716	1.03058	NA	0.808023	9.1	17	21	stonin 2;stoned B|stonin-2
Arpc5l	IPI00111117.5	NA	1.17974	NA	NA	NA	NA	1.2546	0.953509	NA	1.17346	0.937931	0.808151	26.1	12	17	actin related protein 2/3 complex, subunit 5-like;actin-related protein 2/3 complex subunit 5-like protein|arp2/3 complex 16 kDa subunit 2
Mtap2	IPI00895965.1	0.962244	1.08922	0.949318	NA	1.08246	0.914592	NA	0.981936	0.829872	0.96026	0.986589	0.808508	57.7	545	797	microtubule-associated protein 2;-
C3	IPI00759878.2	NA	NA	NA	NA	NA	0.792238	0.899763	0.951144	0.835375	0.866254	NA	0.811591	16.8	37	38	complement component 3;acylation stimulating protein|complement C3|complement component 3d|complement factor 3
Mtap4	IPI00473748.5	0.889507	1.04747	0.903217	0.966548	NA	NA	0.953008	0.930454	0.829874	1.01393	1.0578	0.811856	22.3	76	106	microtubule-associated protein 4;MAP 4
Dnajb6	IPI00119896.2	NA	NA	NA	NA	NA	0.924261	0.904858	1.05697	1.03857	NA	NA	0.812086	32.3	29	38	DnaJ (Hsp40) homolog, subfamily B, member 6;HSJ-2|dnaJ homolog subfamily B member 6|heat shock protein J2|mammalian relative of DnaJ
Vta1	IPI00652976.2	NA	NA	NA	1.01302	0.845943	NA	NA	1.1935	NA	0.953688	NA	0.814685	13.5	11	15	Vps20-associated 1 homolog (S. cerevisiae);SKD1 binding protein 1|SKD1-binding protein 1|lysosomal trafficking regulator interacting protein-5|vacuolar protein sorting-associated protein VTA1 homolog
Gas7	IPI00869375.1	0.932932	1.00412	0.926153	NA	0.974052	1.0087	1.07123	0.895376	0.918914	NA	0.865849	0.815022	33.7	38	50	growth arrest specific 7;GAS-7|growth arrest-specific protein 7
Tfg	IPI00880411.1	1.15907	NA	1.07086	NA	NA	NA	1.18579	0.987989	0.917866	1.00159	NA	0.815481	39.5	71	85	Trk-fused gene;protein TFG
Prosapip1	IPI00378731.4	NA	NA	NA	NA	NA	NA	NA	NA	NA	NA	NA	0.816943	11.1	11	12	ProSAPiP1 protein;proSAP-interacting protein 1|proline rich synapse associated protein interacting protein 1 (Prosapip1)
Mtap1s	IPI00223621.1	0.970737	0.96425	0.94217	1.11842	0.944553	0.961726	1.0028	1.02891	0.999	NA	0.970816	0.816995	13.5	37	44	microtubule-associated protein 1S;BPY2 interacting protein 1|BPY2-interacting protein 1|MAP-1S|microtubule-associated protein 8
Setd7	IPI00331236.4	NA	NA	NA	NA	NA	0.972923	1.02832	0.942041	0.926561	NA	1.10443	0.818091	29.5	21	29	SET domain containing (lysine methyltransferase) 7;H3-K4 methyltransferase|H3-K4-HMTase SETD7|SET domain-containing protein 7|histone H3-K4 methyltransferase SETD7|histone-lysine N-methyltransferase SETD7
Mki67ip	IPI00608122.1	NA	NA	NA	NA	0.944347	NA	NA	NA	NA	NA	NA	0.818197	13.4	5	5	Mki67 (FHA domain) interacting nucleolar phosphoprotein;MKI67 FHA domain-interacting nucleolar phosphoprotein|mNIFK|nucleolar protein interacting with the FHA domain of pKI-67
Mtap7d2	IPI00808096.3	NA	NA	0.89755	NA	NA	0.85632	0.951331	0.921875	0.959455	1.07847	0.979663	0.818488	16.8	36	46	MAP7 domain containing 2;MAP7 domain-containing protein 2|novel E-MAP-115 family protein
Epn3	IPI00990318.1	NA	NA	NA	NA	NA	NA	1.08852	NA	0.751984	NA	NA	0.8215	4.8	11	14	epsin 3;EPS-15-interacting protein 3|epsin-3
Kcnc3	IPI00831479.1	0.921186	NA	NA	1.03223	1.01796	1.05149	0.96136	NA	NA	0.986009	NA	0.823725	17	62	95	potassium voltage gated channel, Shaw-related subfamily, member 3;potassium voltage-gated channel subfamily C member 3|voltage-gated potassium channel subunit Kv3.3
Lasp1	IPI00648086.1	1.02741	1.02778	1.01028	NA	NA	NA	1.12051	0.804932	NA	NA	0.878818	0.828127	64.3	31	35	LIM and SH3 protein 1;LASP-1|LIM and SH3 domain protein 1|MLN 50|Tg(11Col1a1)NG|metastatic lymph node gene 50 protein
Serbp1	IPI00471478.1	NA	1.02928	1.00853	NA	0.954033	0.917662	0.96695	0.891518	NA	0.909995	0.999743	0.829026	19.1	18	24	serpine1 mRNA binding protein 1;PAI-1 mRNA-binding protein|PAI-RBP1|PAI1 RNA-binding protein 1|SERPINE1 mRNA-binding protein 1|plasminogen activator inhibitor 1 RNA-binding protein
Mtap7d2	IPI00830556.1	NA	NA	0.87611	NA	0.986863	0.86245	NA	NA	NA	NA	NA	0.829026	14.5	7	7	MAP7 domain containing 2;MAP7 domain-containing protein 2|novel E-MAP-115 family protein
Sncb	IPI00131614.1	1.06305	1.04049	NA	0.939786	1.23976	1.12048	1.25769	1.02493	0.879003	1.27475	1.09647	0.829241	41.4	40	57	synuclein, beta;beta-synuclein
Dbn1	IPI00135475.3	1.0514	NA	0.915104	NA	1.10895	0.937034	0.972562	0.991094	0.872224	0.928121	0.976649	0.829997	35.3	111	152	drebrin 1;developmentally-regulated brain protein|drebrin|drebrin A|drebrin E2
Cstb	IPI00125931.1	NA	NA	NA	NA	NA	NA	0.89798	NA	0.794643	0.861798	0.944692	0.830233	25.5	13	17	cystatin B;cystatin-B|stefin-B
Mtap1a	IPI00408909.4	0.898083	1.0566	0.904245	1.22168	0.944512	0.834337	0.951231	0.932199	0.812901	0.980861	0.908374	0.830517	42.3	597	847	microtubule-associated protein 1 A;MAP-1A|microtubule-associated protein 1A|modifier of tubby hearing 1
Serpina1a	IPI00406302.2	1.36802	NA	NA	NA	NA	NA	0.945844	1.17554	0.754964	0.877005	NA	0.830752	29.5	35	44	serine (or cysteine) peptidase inhibitor, clade A, member 1A;AAT|alpha-1 protease inhibitor 1|alpha-1-antiproteinase|alpha-1-antitrypsin 1-1|alpha-1-antitrypsin 2|serine (or cysteine) proteinase inhibitor, clade A, member 1a|serine protease inhibitor 1-1|serine protease inhibitor A1a|serpin A1a
Pcsk1n	IPI00135604.5	1.12685	NA	0.994904	0.904507	NA	NA	0.941826	0.794612	0.951178	0.89955	0.986715	0.831656	37.6	26	26	proprotein convertase subtilisin/kexin type 1 inhibitor;IA-4|basic protein IA-4|big PEN LEN|big SAAS|granin-like neuroendocrine peptide|little LEN|little SAAS|pancreas protein 3|pro-SAAS|proSAAS|proprotein convertase 1 inhibitor|protein serine alanine alanine serine
Sh3bgrl	IPI00122265.1	NA	NA	NA	0.987811	NA	NA	0.954793	0.799298	NA	0.908743	NA	0.832838	50	13	21	SH3-binding domain glutamic acid-rich protein like;SH3 domain-binding glutamic acid-rich-like protein
Cops8	IPI00187407.4	NA	NA	0.799576	NA	NA	1.01284	1.00363	1.02418	0.943233	0.901726	1.04294	0.832965	42.6	26	30	COP9 (constitutive photomorphogenic) homolog, subunit 8 (Arabidopsis thaliana);COP9 homolog|COP9 signalosome complex subunit 8|COP9 signalosome subunit 8|JAB1-containing signalosome subunit 8|signalosome subunit 8
Gm5963	IPI00666485.1	NA	NA	NA	NA	NA	NA	NA	1.15651	NA	NA	NA	0.833538	22.8	6	7	predicted pseudogene 5963;-
Hdgfrp3	IPI00608040.1	NA	NA	NA	NA	NA	NA	0.901375	1.4309	NA	NA	NA	0.833708	19	13	17	hepatoma-derived growth factor, related protein 3;hepatoma-derived growth factor-related protein 3
Serpina1c	IPI00123920.2	NA	NA	0.923853	NA	NA	NA	0.833824	1.02692	0.815968	0.873684	NA	0.83499	29.6	35	44	serine (or cysteine) peptidase inhibitor, clade A, member 1C;alpha-1 protease inhibitor 3|alpha-1 protease inhibitor 6|alpha-1-antitrypsin 1-3|alpha-1-antitrypsin 1-6|apha-1 protease inhibitor 3|pre-elafin|serine (or cysteine) proteinase inhibitor, clade A, member 1c|serine protease inhibitor 1-3|serine protease inhibitor 1-6|serine protease inhibitor A1c|serpin A1c|trappin-2
LOC631040	IPI00674389.1	NA	NA	NA	NA	NA	NA	NA	NA	NA	NA	NA	0.836005		4	4	NADH dehydrogenase [ubiquinone] iron-sulfur protein 6, mitochondrial-like;-
Grb2	IPI00648993.1	NA	NA	1.0055	NA	NA	NA	1.03519	1.02692	0.917177	0.954067	0.985422	0.836011	46.3	34	44	growth factor receptor bound protein 2;SH2/SH3 adapter GRB2|adapter protein GRB2|growth factor receptor-bound protein 2
Dnajb11	IPI00320241.1	NA	NA	NA	NA	NA	NA	0.872164	0.996287	0.812122	0.856681	NA	0.837569	20.1	19	22	DnaJ (Hsp40) homolog, subfamily B, member 11;APOBEC1-binding protein 2|ER-associated Hsp40 co-chaperone|ER-associated dnaJ protein 3|dnaJ homolog subfamily B member 11
Prosapip1	IPI00651935.2	NA	NA	NA	NA	NA	0.878176	0.960527	NA	0.875228	NA	NA	0.838746	26.4	37	44	ProSAPiP1 protein;proSAP-interacting protein 1|proline rich synapse associated protein interacting protein 1 (Prosapip1)
Wdr44	IPI00308560.6	NA	NA	1.03144	NA	NA	NA	1.02425	1.09671	NA	NA	NA	0.841139	17.6	25	29	WD repeat domain 44;WD repeat-containing protein 44|rabphilin-11
Snca	IPI00845803.1	1.1665	0.961765	1.0208	0.939786	1.05842	1.1455	1.18128	0.974558	0.793651	1.23947	1.08877	0.841809	62.8	75	121	synuclein, alpha;alpha SYN|alpha-synuclein|non-A beta component of AD amyloid|non-A4 component of amyloid
Mtap1a	IPI00676243.2	0.914714	1.0459	0.837073	1.20534	0.972162	0.849583	0.977648	0.950026	0.802228	1.00477	0.883133	0.842006	38.9	597	847	microtubule-associated protein 1 A;MAP-1A|microtubule-associated protein 1A|modifier of tubby hearing 1
Safb2	IPI00989963.1	NA	NA	NA	NA	NA	NA	NA	NA	0.963161	NA	NA	0.842881	9.4	5	5	scaffold attachment factor B2;SAF-B2
Akap12	IPI00625462.2	NA	NA	NA	NA	NA	NA	NA	NA	NA	NA	NA	0.842942				A kinase (PRKA) anchor protein (gravin) 12;A-kinase anchor protein 12|AKAP-12|gercelin|germ cell lineage protein gercelin|src-suppressed C kinase substrate|testis specific gene A12|v-src suppressed transcript 5
Tab1	IPI00380503.3	NA	NA	NA	NA	NA	NA	1.01971	NA	NA	NA	NA	0.844806	9.4	8	8	TGF-beta activated kinase 1/MAP3K7 binding protein 1;TGF-beta-activated kinase 1 and MAP3K7-binding protein 1|TGF-beta-activated kinase 1-binding protein 1|Tak1-binding protein 1|beta activated kinase-1 binding protein-1|mitogen activated protein kinase kinase kinase 7 interacting protein 1|mitogen-activated protein kinase kinase kinase 7 interacting protein 1|mitogen-activated protein kinase kin…
Dbnl	IPI00458127.1	NA	1.05769	0.87331	NA	1.19844	0.960634	1.0325	1.00283	0.901786	1.04876	1.02069	0.84493	45.8	49	58	drebrin-like;SH3 domain-containing protein 7|actin-binding protein 1|drebrin-like protein
Ndufa6	IPI00133399.1	1.51362	1.14611	0.858835	1.04684	1.06712	0.962881	0.953937	0.9332	0.841663	1.02188	1.23975	0.845085	45	54	160	NADH dehydrogenase (ubiquinone) 1 alpha subcomplex, 6 (B14);CI-B14|NADH dehydrogenase [ubiquinone] 1 alpha subcomplex subunit 6|NADH-ubiquinone oxidoreductase B14 subunit|complex I-B14
Luzp1	IPI00322204.4	NA	NA	NA	NA	NA	NA	NA	1.11368	NA	NA	NA	0.845388	11.3	17	22	leucine zipper protein 1;leucine zipper motif-containing protein
Ube2l3	IPI00128760.1	NA	NA	NA	NA	NA	0.96479	1.513	1.35	0.749382	NA	NA	0.846138	57.1	19	21	predicted gene 10705;Gm10705 Ubiquitin-conjugating enzyme E2 L3
Rpl10a	IPI00856537.1	NA	NA	NA	NA	1.10019	0.908607	NA	NA	NA	NA	0.855172	0.846344	48.3	9	14	ribosomal protein L10A;60S ribosomal protein L10a|NEDD-6|neural precursor cell expressed developmentally down-regulated protein 6
Rbm26	IPI00466369.2	1.07653	0.928319	0.937966	NA	NA	0.914945	1.00322	NA	0.99355	0.830513	NA	0.847483	9.1	22	24	RNA binding motif protein 26;RNA-binding motif protein 26|RNA-binding protein 26|cutaneous T-cell lymphoma tumor antigen se70-2|protein expressed in male leptotene and zygotene spermatocytes 393
Fam114a2	IPI00648806.2	0.985089	NA	NA	0.733959	1.1428	0.957696	1.05517	0.997136	0.785437	NA	NA	0.847584	27.8	33	37	family with sequence similarity 114, member A2;protein FAM114A2
Mrps15	IPI00321858.1	NA	NA	1.05067	NA	NA	NA	NA	0.902542	NA	NA	NA	0.847637	16.7	12	12	mitochondrial ribosomal protein S15;28S ribosomal protein S15, mitochondrial|MRP-S15|S15mt
Sec16a	IPI00653798.1	NA	NA	NA	NA	NA	NA	NA	NA	NA	NA	NA	0.847928				SEC16 homolog A (S. cerevisiae);SEC16 homolog A
Wdr44	IPI00676517.2	NA	0.780946	NA	NA	NA	1.19007	NA	NA	NA	1.17786	NA	0.848357	2.3	7	9	WD repeat domain 44;WD repeat-containing protein 44|rabphilin-11
Prrc2a	IPI00987645.1	1.08379	0.907366	0.948492	NA	1.09912	0.899961	1.01889	0.900336	0.963032	0.984404	0.974019	0.848907	9.8	48	73	proline-rich coiled-coil 2A;HLA-B associated transcript 2|HLA-B-associated transcript 2|large proline-rich protein BAT2|proline-rich and coiled-coil-containing protein 2A|protein PRRC2A
2700060E02Rik	IPI00132456.1	0.974733	1.07035	0.984205	NA	NA	1.05908	0.950191	0.997212	NA	0.915544	0.908542	0.8494	52	29	32	RIKEN cDNA 2700060E02 gene;UPF0568 protein C14orf166 homolog
Serbp1	IPI00471476.1	NA	1.03876	1.02352	NA	NA	0.928607	NA	0.843283	0.940525	0.949564	1.062	0.849607	18.9	32	42	serpine1 mRNA binding protein 1;PAI-1 mRNA-binding protein|PAI-RBP1|PAI1 RNA-binding protein 1|SERPINE1 mRNA-binding protein 1|plasminogen activator inhibitor 1 RNA-binding protein
Mtap1b	IPI00896700.1	0.89785	1.06767	0.897123	1.51982	1.02777	0.896135	0.962522	0.975877	0.934508	0.913623	0.962562	0.849729	45.5	588	955	Mtap1b microtubule-associated protein 1B
Rab5c	IPI00404579.1	1.20954	0.963527	1.10214	0.837094	1.1589	1.03089	1.03152	0.964922	1.01451	1.072	1.0482	0.850133	44	84	216	RAB5C, member RAS oncogene family;ras-related protein Rab-5C
Sh3bgrl3	IPI00127358.1	NA	NA	NA	NA	NA	NA	NA	1.04668	NA	NA	1.02372	0.85099	47.3	14	20	SH3 domain binding glutamic acid-rich protein-like 3;SH3 domain-binding glutamic acid-rich-like protein 3
Eif4b	IPI00985742.1	0.971337	1.00784	0.922472	NA	1.1152	0.894023	0.871336	0.941169	0.860119	1.01688	1.11565	0.85174	36.6	65	82	eukaryotic translation initiation factor 4B;eIF-4B
Larp4	IPI00828610.1	NA	NA	NA	NA	NA	NA	NA	NA	0.956816	NA	NA	0.851805	6.4	6	8	La ribonucleoprotein domain family, member 4;la-related protein 4
Mtap6	IPI00115833.2	1.01394	1.04369	0.885981	0.857015	1.00586	0.862171	1.14089	1.02102	0.816521	1.15415	0.937421	0.851876	52.2	351	681	microtubule-associated protein 6;stable tubule-only polypeptide
Cadm1	IPI00410985.4	1.06817	1.05955	1.03648	0.958657	0.964981	1.07279	0.952254	1.26937	1.02531	0.993646	NA	0.851898	32.9	75	119	cell adhesion molecule 1;NECL-2|TSLC-1|cell adhesion molecule 1 transcript variant 8abc|immunoglobulin superfamily member 4|immunoglobulin superfamily member 4A|immunosuperfamily protein Bl2|nectin-like 2|nectin-like protein 2|spermatogenic immunoglobulin superfamily|synaptic cell adhesion molecule|tumor suppressor in lung cancer 1
Gstz1	IPI00126120.1	1.10122	NA	0.84222	1.04735	0.975669	0.850402	1.06438	0.940754	0.678196	1.06748	0.999502	0.852592	47.7	39	54	glutathione transferase zeta 1 (maleylacetoacetate isomerase);GSTZ1-1|glutathione S-transferase zeta 1|maleylacetoacetate isomerase
Rps12-ps10	IPI00473415.1	NA	NA	NA	NA	NA	NA	NA	1.05662	NA	NA	NA	0.852742	31.8	17	23	ribosomal protein S12, pseudogene 10;-
Pccb	IPI00468653.4	NA	0.995035	1.08117	NA	1.20623	1.09035	0.915271	0.985751	0.834325	0.89378	NA	0.853877	28.1	29	38	propionyl Coenzyme A carboxylase, beta polypeptide;PCCase subunit beta|propanoyl-CoA:carbon dioxide ligase subunit beta|propionyl-CoA carboxylase beta chain, mitochondrial
Rpl8	IPI00137787.3	1.09183	0.867296	1.11615	1.19479	0.980545	0.949665	0.925625	1.00505	0.932253	1.02786	0.838745	0.854321	32.7	35	44	ribosomal protein L8;60S ribosomal protein L8
BC068157	IPI00987075.1	NA	NA	NA	NA	NA	NA	0.928963	1.0783	1.00705	NA	NA	0.854381	7.1	17	19	cDNA sequence BC068157;uncharacterized protein LOC73072
Bcan	IPI00623371.2	NA	NA	NA	NA	NA	NA	0.968962	0.842473	1.0873	NA	0.92602	0.854871	19.3	34	37	brevican;brevican core protein
Lama1	IPI00113726.3	1.75084	0.860938	1.04501	1.1148	0.902764	1.47992	1.0316	1.08459	1.12004	0.93527	1.32753	0.854871	10	56	69	laminin, alpha 1;S-LAM alpha|S-laminin subunit alpha|laminin A chain|laminin subunit alpha-1|laminin-1 subunit alpha|laminin-3 subunit alpha
Egfr	IPI00121190.1	0.921369	0.950794	1.00832	0.858702	0.893035	0.97375	NA	NA	0.943388	1.17296	NA	0.855145	12.6	34	56	epidermal growth factor receptor;avian erythroblastic leukemia viral (v-erb-b) oncogene homolog|waved 2
Gda	IPI00469987.3	0.74845	1.05545	0.780103	0.958594	0.933198	0.796265	1.0532	1.1328	0.654757	1.03529	1.02167	0.856262	57.5	96	137	guanine deaminase;GAH|guanase|guanine aminase|guanine aminohydrolase
Scaf1	IPI00344430.2	NA	NA	0.975173	NA	NA	0.972762	NA	NA	0.786273	NA	NA	0.856336	8.3	20	22	SR-related CTD-associated factor 1;SR-related and CTD-associated factor 1|serine arginine-rich pre-mRNA splicing factor SR-A1|splicing factor, arginine/serine-rich 19
H2afv	IPI00555055.3	NA	NA	1.01291	NA	1.07802	0.911996	0.968517	NA	NA	NA	NA	0.8573	51.2	28	121	H2A histone family, member V;H2A.F/Z|histone H2A.F/Z|histone H2A.V
Isca2	IPI00120671.2	NA	NA	NA	NA	NA	NA	0.921028	1.0026	0.904638	NA	NA	0.857536	30.5	15	15	iron-sulfur cluster assembly 2 homolog (S. cerevisiae);HESB like domain containing 1|HESB-like domain-containing protein 1|iron-sulfur cluster assembly 2 homolog, mitochondrial
Cobl	IPI00623041.2	NA	NA	NA	NA	NA	NA	NA	NA	NA	0.913081	NA	0.857842	8.6	13	15	cordon-bleu;cordon-bleu protein|protein cordon-bleu
Gatad2a	IPI00229784.2	NA	NA	NA	NA	NA	NA	NA	0.903732	0.944444	NA	NA	0.857853	11.1	10	12	GATA zinc finger domain containing 2A;GATA zinc finger domain-containing protein 2A|transcriptional repressor p66 alpha
Gatad2b	IPI00453989.1	NA	NA	NA	NA	NA	NA	0.931103	1.0678	NA	NA	NA	0.857853	4.5	4	8	GATA zinc finger domain containing 2B;GATA zinc finger domain-containing protein 2B|p66/p68|transcription repressor p66 beta component of the MeCP1 complex|transcription repressor p66 component of the MeCP1 complex|transcriptional repressor p66-beta
Hnrnpa3	IPI00459722.2	1.0392	0.952975	0.973847	NA	NA	0.850048	0.949805	1.05783	0.652778	NA	1.08482	0.858413	40.3	96	163	heterogeneous nuclear ribonucleoprotein A3;hnRNP A3
Sh3gl1	IPI00312752.3	1.09395	NA	0.931119	0.820434	1.04399	1.01104	0.97246	1.08396	0.905754	0.941148	1.04437	0.858644	47.3	71	101	SH3-domain GRB2-like 1;SH3 domain protein 2B|SH3 domain-containing GRB2-like protein 1|endophilin II|endophilin-2|endophilin-A2
Ppp1r12a	IPI00876048.1	0.934183	NA	0.942531	NA	NA	0.926556	1.00719	0.984066	0.903173	1.03363	1.01448	0.858736	16.2	51	57	protein phosphatase 1, regulatory (inhibitor) subunit 12A;myosin phosphatase target subunit 1|myosin phosphatase, target subunit 1|myosin phosphatase-targeting subunit 1|protein phosphatase 1 regulatory subunit 12A
Prdx2	IPI00117910.3	NA	1.05065	0.905725	0.954678	NA	0.811616	0.897537	0.965105	0.915111	0.991833	1.03921	0.858847	36.9	59	133	peroxiredoxin 2;Calpromotin|Prx II-1|Trx dependent peroxide reductase 1|peroxiredoxin-2|protector protein|thiol specific antioxidant protein|thiol-specific antioxidant protein|thioredoxin dependent peroxide reductase 1|thioredoxin peroxidase 1|thioredoxin reductase|thioredoxin-dependent peroxide reductase 1
Gmds	IPI00169546.1	NA	0.589871	0.956025	NA	NA	1.43373	1.0038	1.39581	NA	1.05332	NA	0.860608	18	9	10	GDP-mannose 4, 6-dehydratase;GDP-D-mannose dehydratase|GDP-mannose 4,6 dehydratase|GMD
Hnrpdl	IPI00755892.1	1.07092	0.883919	0.918268	NA	1.07372	0.949244	0.937426	NA	0.829365	NA	1.04209	0.861126	25.5	33	43	heterogeneous nuclear ribonucleoprotein D-like;JKT41-binding protein|hnRNP D-like|hnRPD-like protein
Hap1	IPI00230495.1	1.12227	NA	0.88845	NA	NA	1.06919	NA	0.896311	0.901786	0.937137	1.00834	0.861376	23.9	22	23	huntingtin-associated protein 1;-
Rnf214	IPI00626119.2	NA	1.06053	NA	NA	1.02525	NA	NA	NA	1.11506	0.869296	1.02759	0.861829	11.6	8	9	ring finger protein 214;RING finger protein 214
Akap12	IPI00867770.1	1.0571	NA	0.966214	0.913703	1.1976	NA	1.03225	0.970449	1.0032	1.15615	0.949149	0.863193	20.5	76	81	A kinase (PRKA) anchor protein (gravin) 12;A-kinase anchor protein 12|AKAP-12|gercelin|germ cell lineage protein gercelin|src-suppressed C kinase substrate|testis specific gene A12|v-src suppressed transcript 5
Pacsin1	IPI00123613.1	0.884078	1.10569	0.966472	0.853712	0.820522	1.05076	1.13081	1.03689	0.902883	1.20864	0.921819	0.864471	46.5	119	197	protein kinase C and casein kinase substrate in neurons 1;Syndapin I|protein kinase C and casein kinase substrate in neurons protein 1
Golga3	IPI00336281.2	NA	NA	NA	NA	NA	NA	0.940887	1.27166	0.820823	NA	NA	0.865805	17.8	32	36	golgi autoantigen, golgin subfamily a, 3;Golgin subfamily A member 3|Mea2/Golga3|golgin-160|male-enhanced antigen 2
Chchd3	IPI00751223.1	1.27416	1.08331	1.08391	1.08124	NA	0.974567	0.966602	0.872265	NA	NA	0.938678	0.865897	44.3	86	218	coiled-coil-helix-coiled-coil-helix domain containing 3;coiled-coil-helix-coiled-coil-helix domain-containing protein 3, mitochondrial
Flt1	IPI00124497.3	1.30982	NA	NA	NA	NA	NA	NA	NA	NA	NA	NA	0.867426	2.6	7	8	FMS-like tyrosine kinase 1;embryonic receptor kinase 2|tyrosine-protein kinase receptor FLT|vascular endothelial growth factor receptor 1|vascular endothelial growth factor receptor-1|vascular permeability factor receptor
Caprin1	IPI00757359.1	NA	NA	NA	1.06135	0.947404	1.14922	0.996866	1.10143	0.834991	0.974422	0.998955	0.867613	17.5	39	45	cell cycle associated protein 1;GPI-anchored membrane protein 1|GPI-anchored protein p137|GPI-p137|RNA granule protein 105|caprin-1|cytoplasmic activation- and proliferation-associated protein 1|cytoplasmic activation/proliferation-associated protein 1|membrane component chromosome 11 surface marker 1|p137GPI
Plrg1	IPI00885621.1	NA	0.88609	NA	NA	NA	NA	NA	0.910989	NA	0.780799	NA	0.868021	6.5	11	12	pleiotropic regulator 1, PRL1 homolog (Arabidopsis);pleiotropic regulator 1
Srsf7	IPI00474158.4	1.23207	0.947368	0.952616	0.831018	1.06615	1	NA	1.19483	1.11111	NA	NA	0.868287	43.3	36	57	serine/arginine-rich splicing factor 7;splicing factor, arginine/serine-rich 7
Fcgr3	IPI00133707.1	1.03845	NA	NA	NA	1.19221	0.913586	NA	NA	1.06629	NA	NA	0.868895	3.8	8	13	Fc receptor, IgG, low affinity III;Fc gamma receptor III|Fcg receptor III|FcgammaRIII|fc-gamma RIII|fcRIII|igG Fc receptor III|low affinity immunoglobulin gamma Fc region receptor III
Prrc2c	IPI01007725.1	1.0575	NA	NA	NA	NA	NA	NA	0.981006	0.875857	NA	NA	0.869439	11.1	45	67	proline-rich coiled-coil 2C;BAT2 domain containing 1|BAT2 domain-containing protein 1|HLA-B associated transcript 2-like 2|HLA-B-associated transcript 2-like 2|proline-rich and coiled-coil-containing protein 2C|protein BAT2-like 2|protein PRRC2C
Ybx1	IPI00647981.3	NA	NA	1.14617	NA	NA	1.02951	0.825204	0.976658	1.11699	NA	NA	0.869597	36.4	21	30	Y box protein 1;CBF-A|CCAAT-binding transcription factor I subunit A|DNA binding protein B|DNA-binding protein B|EFI-A|Y-box binding protein 1|Y-box transcription factor|Y-box-binding protein 1|enhancer factor I subunit A|nuclease sensitive element binding protein 1|nuclease-sensitive element-binding protein 1
Plcxd3	IPI00308851.3	NA	1.14796	NA	0.875617	0.780055	0.966373	NA	NA	0.626984	NA	NA	0.869667	36.8	43	73	phosphatidylinositol-specific phospholipase C, X domain containing 3;PI-PLC X domain-containing protein 3
Rimbp2	IPI00831651.3	0.967709	1.023	0.900252	NA	1.107	0.971738	0.997522	0.988739	1.00867	0.95598	0.928567	0.869781	14.6	41	69	RIMS binding protein 2;RIM-BP2|RIMS-binding protein 2
Syngr3	IPI00331579.1	NA	1.01305	1.01461	1.04118	1.07125	1.04946	0.97967	0.948495	1.08564	0.97218	1.08154	0.870338	18.3	28	55	synaptogyrin 3;Sgyr III|synaptogryin III|synaptogyrin-3
Pcdh7	IPI00399971.4	1.07893	1.04023	1.06625	0.946485	1.10926	1.03195	0.937079	0.957168	0.906632	0.863797	0.999052	0.870841	18.2	56	61	protocadherin 7;BH-protocadherin (brain-heart)|protocadherin 7; BH-protocadherin; BH-protocadherin (brain-heart)
Phb2	IPI00321718.4	1.25025	1.13049	1.00839	1.11523	1.12672	1.00456	0.993593	0.959683	0.96667	1.0742	1.11761	0.871155	77.3	263	704	prohibitin 2;B-cell receptor-associated protein 37|B-cell receptor-associated protein BAP37|prohibitin-2|repressor of estrogen receptor activity
Dbnl	IPI00378015.1	0.870403	1.06501	0.903375	1.04516	1.11524	0.888432	1.03195	NA	0.884291	1.01254	0.99874	0.871986	45.4	49	58	drebrin-like;SH3 domain-containing protein 7|actin-binding protein 1|drebrin-like protein
Bag5	IPI00229727.3	0.932856	1.08103	0.891147	NA	NA	0.96988	0.884729	0.96012	0.90241	0.894275	0.868015	0.87213	39.1	30	43	BCL2-associated athanogene 5;BAG family molecular chaperone regulator 5|BAG-5|BAG-family molecular chaperone regulator-5 (BAG-5)|bcl-2-associated athanogene 5
1810009N02Rik	IPI00111946.1	NA	NA	NA	NA	NA	NA	0.961852	NA	0.982579	NA	0.901661	0.872138	15.5	10	11	RIKEN cDNA 1810009N02 gene;acetylserotonin O-methyltransferase-like
Epn1	IPI00407944.2	1.06458	1.05304	0.892399	NA	1.12343	0.948234	1.02526	0.983608	0.97742	0.942584	1.04198	0.872223	20	71	101	epsin 1;EPS-15-interacting protein 1|epsin-1|intersectin-EH-binding protein 1
Hnrnpd	IPI00336873.1	0.981405	0.890603	0.972359	NA	0.774118	0.945194	1.03722	0.968096	0.691468	0.869843	0.917014	0.873519	37.9	60	102	heterogeneous nuclear ribonucleoprotein D;AU-rich element RNA-binding protein 1|heterogeneous nuclear ribonucleoprotein D0|hnRNP D0
Palm	IPI00323809.3	1.28147	NA	0.979262	1.14982	NA	0.960702	1.22121	NA	NA	1.31058	NA	0.873757	65.5	87	156	paralemmin;paralemmin-1
Cyb5r2	IPI00845753.1	NA	NA	NA	NA	NA	NA	NA	NA	NA	NA	NA	0.874361		5	5	cytochrome b5 reductase 2;NADH-cytochrome b5 reductase 2|cytochrome b5 reductase b5R.2
Crip2	IPI00121319.1	0.980357	1.10267	NA	NA	NA	NA	1.06046	1.39383	1.15112	NA	0.890218	0.874379	29.3	22	36	cysteine rich protein 2;CRP-2|LIM only protein HLP|cysteine-rich protein 2|heart LIM protein
Eif3i	IPI00269613.6	NA	1.03112	NA	NA	NA	NA	0.975369	1.29669	0.92601	0.914696	1.11052	0.874494	53.2	41	50	eukaryotic translation initiation factor 3, subunit I;TGF-beta receptor binding protein|TGF-beta receptor-interacting protein 1|TRIP-1|eIF-3-beta|eIF3 p36|eukaryotic translation initiation factor 3 subunit 2|eukaryotic translation initiation factor 3 subunit I|eukaryotic translation initiation factor 3, subunit 1|eukaryotic translation initiation factor 3, subunit 2 (beta)|eukaryotic translation …
Gm5745	IPI00463297.4	1.31483	0.786495	1.06257	1.10449	0.922179	1.00351	NA	NA	1.15377	1.01627	NA	0.874551	28.8	20	44	ribosomal protein L36 pseudogene;-
Impa1	IPI00115085.1	0.772957	NA	0.785785	NA	0.690661	NA	NA	0.998006	0.778693	NA	0.947168	0.874751	27.8	49	78	inositol (myo)-1(or 4)-monophosphatase 1;IMP 1|IMPase 1|inositol monophosphatase 1|inositol-1(or 4)-monophosphatase 1|lithium-sensitive myo-inositol monophosphatase A1
Gigyf2	IPI00816882.2	1.05844	NA	0.923511	NA	NA	0.982932	0.97734	1.45141	1.00555	NA	1.23153	0.874834	9.2	20	42	GRB10 interacting GYF protein 2;GRB10-interacting GYF protein 2|PERQ amino acid-rich with GYF domain-containing protein 2|trinucleotide repeat containing 15|trinucleotide repeat-containing gene 15 protein
Ndufaf1	IPI00226687.4	1.467	1.06284	NA	1.07169	0.994566	0.922532	0.990447	1.19776	0.905612	0.995215	NA	0.874988	37	30	42	NADH dehydrogenase (ubiquinone) 1 alpha subcomplex, assembly factor 1;NADH dehydrogenase (ubiquinone) 1 assembly factor 1|complex I intermediate-associated protein 30, mitochondrial
Sltm	IPI00556695.1	1.05853	NA	0.998888	0.831009	0.882577	NA	NA	0.976337	0.910714	0.853072	0.837644	0.875612	11.7	34	43	SAFB-like, transcription modulator;SAF-like transcription modulator|SAFB-like transcription modulator|modulator of estrogen induced transcription|modulator of estrogen-induced transcription
Rnf214	IPI00831547.1	NA	NA	NA	NA	NA	NA	0.934278	0.92397	1.09074	NA	0.898277	0.875889	12.2	31	37	ring finger protein 214;RING finger protein 214
Kif2a	IPI00127135.2	NA	NA	NA	NA	NA	NA	NA	NA	NA	NA	NA	0.876168	37.9	85	127	kinesin family member 2A;kinesin heavy chain member 2|kinesin-2|kinesin-like protein KIF2A
Clu	IPI00320420.3	NA	NA	0.934773	NA	NA	NA	0.952054	0.889501	0.791462	0.920106	0.97691	0.876415	25.9	37	40	clusterin;Apolipoprotein J|apo-J|clustrin|complement lysis inhibitor|sulfated glycoprotein 2|testosterone repressed prostate message|testosterone repressed prostate message-2
Smap2	IPI00756510.1	NA	0.902018	0.997745	NA	0.761027	NA	1.01292	NA	0.989783	0.960979	1.01619	0.876683	40.8	31	38	stromal membrane-associated GTPase-activating protein 2;stromal membrane-associated protein 2
Dag1	IPI00122273.1	1.18827	0.777642	1.15632	0.871094	0.870246	0.967783	1.18937	1.11329	0.702581	0.981818	NA	0.876945	12.7	35	40	dystroglycan 1;alpha-dystroglycan|beta-dystroglycan|dystroglycan|dystrophin associated glycoprotein 1|dystrophin-associated glycoprotein 1
Ncan	IPI00135563.1	0.909891	NA	NA	NA	NA	NA	1.0149	0.994174	0.989019	NA	NA	0.877386	14.1	60	69	neurocan;TGFbeta-induced transcript, brain|chondroitin sulfate proteoglycan 3, related sequence|neurocan core protein
Shmt2	IPI00454008.1	1.1829	1.06248	NA	1.28595	1.08342	0.875516	NA	0.958233	NA	NA	NA	0.877473	18.5	28	30	serine hydroxymethyltransferase 2 (mitochondrial);serine hydroxymethyltransferase, mitochondrial
Cirbp	IPI00831352.2	NA	NA	NA	NA	NA	NA	0.919237	NA	0.949863	0.894208	NA	0.877634	33.3	13	19	cold inducible RNA binding protein;A18 hnRNP|cold inducible RNA-binding protein|cold-inducible RNA-binding protein|glycine-rich RNA-binding protein CIRP
Hspg2	IPI00974997.1	1.48323	0.835978	1.132	NA	0.828595	NA	1.07254	NA	1.22988	1.0472	NA	0.877734	14.4	90	97	perlecan (heparan sulfate proteoglycan 2);HSPG|basement membrane-specific heparan sulfate proteoglycan core protein
Palm	IPI00129298.1	1.38301	1.06508	0.979262	1.16211	1.17343	0.960702	1.12808	0.907948	0.981735	1.26411	1.0511	0.877828	65.5	179	280	paralemmin;paralemmin-1
Fbxo2	IPI00153176.2	1.12359	1.01918	0.993569	NA	0.95931	1.08568	0.893591	1.26071	1.04762	0.977033	NA	0.877933	38.7	10	18	F-box protein 2;F-box only protein 2|prion protein ligand 4
Aff4	IPI00881228.2	1.04336	NA	NA	0.985116	NA	0.889347	NA	NA	1.06194	0.866539	0.942713	0.877948	5.7	22	23	AF4/FMR2 family, member 4;AF4/FMR2 family member 4|ALL1 fused gene from 5q31
Ncstn	IPI00118674.7	1.15537	0.87289	1.01974	0.758033	1.03599	1.02761	0.912315	0.931202	NA	0.98937	NA	0.878128	14.8	34	45	nicastrin;-
Tpr	IPI00991103.1	NA	1.1258	NA	NA	NA	NA	0.907261	1.00573	0.856005	0.905643	0.910379	0.878728	16.9	89	97	translocated promoter region;nuclear pore complex-associated protein Tpr
Pzp	IPI00624663.3	NA	NA	NA	0.892488	NA	0.996464	1.01608	1.21933	0.85254	0.866155	1.21774	0.879107	14.3	48	55	pregnancy zone protein;alpha 1 macroglobulin|alpha-2-M|alpha-2-macroglobulin
Srsf1	IPI00457656.3	NA	1.04839	0.976448	NA	0.98469	NA	0.894208	NA	1.06712	0.879248	NA	0.879453	56.2	54	97	serine/arginine-rich splicing factor 1;ASF/SF2|pre-mRNA-splicing factor SRp30a|splicing factor, arginine/serine-rich 1 (ASF/SF2)
Fam21	IPI00468516.3	NA	NA	NA	NA	NA	NA	NA	NA	NA	NA	NA	0.879746	7.2	11	12	family with sequence similarity 21;WASH complex subunit FAM21
Uqcr10	IPI00153381.1	1.30725	0.932137	1.08193	1.05566	0.908767	1.07068	1.15561	0.619791	1.20672	NA	1.07494	0.880164	37.5	32	110	ubiquinol-cytochrome c reductase, complex III subunit X;complex III subunit 9|complex III subunit X|cytochrome b-c1 complex subunit 9|cytochrome c1 non-heme 7 kDa protein|ubiquinol-cytochrome c reductase complex (7.2 kD)|ubiquinol-cytochrome c reductase complex 7.2 kDa protein|ubiquinol-cytochrome c reductase complex protein
Dnmt1	IPI00474974.1	NA	NA	NA	NA	NA	NA	NA	NA	NA	NA	NA	0.880792	2.5	5	5	DNA methyltransferase (cytosine-5) 1;DNA (cytosine-5)-methyltransferase 1|DNA MTase MmuI|DNA methyltransferase MmuI
Acad8	IPI00274222.2	1.1968	1.02162	0.908606	1.16162	1.12144	0.863156	0.979822	1.02309	0.911241	0.902689	1.03099	0.881231	25.4	54	62	acyl-Coenzyme A dehydrogenase family, member 8;ACAD-8|acyl-CoA dehydrogenase family member 8|isobutyryl-CoA dehydrogenase, mitochondrial
Hook3	IPI00987187.1	NA	NA	0.887871	0.898187	1.09063	NA	NA	1.0593	0.846266	0.866569	NA	0.881668	31.5	56	61	hook homolog 3 (Drosophila);mHK3|protein Hook homolog 3
Htatsf1	IPI00221566.3	NA	NA	NA	NA	NA	NA	NA	NA	NA	NA	NA	0.88171	5.2	6	7	HIV TAT specific factor 1;HIV Tat-specific factor 1 homolog
Csnk1a1	IPI00988569.1	NA	NA	NA	1.09067	NA	NA	NA	NA	1.16166	NA	NA	0.881719	13.2	6	15	casein kinase 1, alpha 1;CK1|CKI-alpha|casein kinase I isoform alpha|casein kinase I-alpha
2310022B05Rik	IPI00225267.6	NA	NA	NA	NA	NA	NA	NA	1.38443	NA	NA	1.10926	0.88195	23	14	17	RIKEN cDNA 2310022B05 gene;uncharacterized protein C1orf198 homolog
Strn	IPI00554884.1	NA	1.08397	0.903417	NA	1.05544	1.00198	0.993456	1.07632	0.937288	NA	0.980151	0.882091	22.8	36	38	Strn Striatin, calmodulin binding protein
Nolc1	IPI00719977.1	NA	NA	NA	NA	NA	NA	NA	NA	0.836285	NA	NA	0.882519	8.7	11	11	nucleolar and coiled-body phosphoprotein 1;-
Sgta	IPI00399631.1	NA	NA	NA	0.858242	1.0963	NA	NA	1.1236	0.930205	0.978792	1.0182	0.883138	27.1	23	30	small glutamine-rich tetratricopeptide repeat (TPR)-containing, alpha;alpha-SGT|small glutamine-rich tetratricopeptide repeat (TPR) containing protein|small glutamine-rich tetratricopeptide repeat-containing protein alpha
Idh3g	IPI00109169.1	1.30358	NA	NA	1.14073	NA	1.00905	NA	1.14074	0.944856	NA	NA	0.883548	36.6	74	122	isocitrate dehydrogenase 3 (NAD+), gamma;NAD(+)-specific ICDH subunit gamma|isocitrate dehydrogenase [NAD] subunit gamma 1, mitochondrial|isocitrate dehydrogenase [NAD] subunit gamma, mitochondrial|isocitric dehydrogenase subunit gamma
Impa1	IPI00625248.3	0.86698	0.982125	0.83132	NA	0.71729	0.929776	0.982839	0.970197	0.798482	1.06111	1.00139	0.883579	41.5	79	116	inositol (myo)-1(or 4)-monophosphatase 1;IMP 1|IMPase 1|inositol monophosphatase 1|inositol-1(or 4)-monophosphatase 1|lithium-sensitive myo-inositol monophosphatase A1
Rps14	IPI00895455.1	1.18585	NA	NA	0.875363	NA	NA	0.901824	1.31688	NA	NA	NA	0.883698		11	15	ribosomal protein S14;40S ribosomal protein S14
Dcaf8	IPI00229856.1	NA	NA	NA	NA	NA	NA	NA	NA	NA	NA	NA	0.883698	3.9	13	20	DDB1 and CUL4 associated factor 8;DDB1- and CUL4-associated factor 8|WD repeat domain 42A|WD repeat-containing protein 42A
Nebl	IPI00120023.1	1.07206	1.09771	1.02199	0.898757	0.90982	1.02641	1.1618	0.978169	1.02272	1.08135	0.936588	0.883723	47.8	60	82	nebulette;actin-binding Z-disk protein
Mrpl47	IPI00322422.4	1.5217	1.04661	NA	NA	NA	NA	NA	NA	NA	0.972349	NA	0.884219	18.7	13	15	mitochondrial ribosomal protein L47;39S ribosomal protein L47, mitochondrial|metanephros-derived tubulogenic factor
Magee1	IPI00987356.1	0.937508	NA	NA	NA	NA	0.974347	NA	NA	NA	NA	NA	0.884366	9.2	15	15	melanoma antigen, family E, 1;MAGE-E1 antigen|alpha-dystrobrevin-associated MAGE Protein|melanoma-associated antigen E1
Tpd52	IPI00880888.1	NA	1.23088	NA	NA	0.947049	NA	1.10246	1.06979	0.815476	0.897584	NA	0.884692	46.9	25	36	tumor protein D52;-
Vamp2	IPI00988255.1	1.18971	1.01189	0.991115	0.984857	1.00195	0.951807	1.02014	1.10552	0.875	0.888038	0.893596	0.884692	60	120	395	Vamp2 13 kDa protein
Srsf1	IPI00515505.3	NA	1.03972	0.978656	NA	0.963515	1.001	0.975369	NA	0.986111	0.875598	NA	0.885165	57.7	54	97	serine/arginine-rich splicing factor 1;ASF/SF2|pre-mRNA-splicing factor SRp30a|splicing factor, arginine/serine-rich 1 (ASF/SF2)
Necab2	IPI00876171.1	0.998514	NA	NA	NA	NA	NA	NA	NA	0.813366	0.95562	NA	0.885222	17.9	15	15	N-terminal EF-hand calcium binding protein 2;EF hand calcium binding protein 2|EF-hand calcium-binding protein 2|N-terminal EF-hand calcium-binding protein 2|neuronal calcium binding 2|neuronal calcium-binding protein 2
Mtus2	IPI00830839.1	NA	NA	NA	NA	1.23886	NA	0.906687	1.03136	1.02445	NA	1.06086	0.885475	10.6	28	32	microtubule associated tumor suppressor candidate 2;cardiac zipper protein|microtubule plus-end tracking protein TIP150|microtubule-associated tumor suppressor candidate 2 homolog|tracking protein of 150 kDa
Reps2	IPI00652746.1	NA	NA	NA	NA	NA	NA	NA	NA	0.975464	NA	0.932793	0.885737		7	9	RALBP1 associated Eps domain containing protein 2;RALBP1-associated Eps domain containing protein 2|partner of RalBP1|ralBP1-associated Eps domain-containing protein 2|ralBP1-interacting protein 2
Tcof1	IPI00408190.3	NA	NA	NA	NA	NA	NA	NA	NA	1.03146	NA	NA	0.885794	1.9	4	4	Treacher Collins Franceschetti syndrome 1, homolog;treacher Collins syndrome protein homolog|treacle protein
Stip1	IPI00121514.3	0.903154	0.994558	0.99116	1.00195	0.859249	1.02108	0.998696	1.139	0.956576	1.09258	0.868966	0.88641	48.1	111	163	stress-induced phosphoprotein 1;Hsp70/Hsp90 organizing protein|IEF SSP 3521|hsc70/Hsp90-organizing protein|mSTI1|stress-induced-phosphoprotein 1|stress-inducible protein
Ppp1r12b	IPI00830254.1	NA	NA	NA	NA	NA	NA	0.930543	0.952608	NA	NA	0.998621	0.886459	13.1	9	10	protein phosphatase 1, regulatory (inhibitor) subunit 12B;myosin phosphatase target subunit 2|myosin phosphatase-targeting subunit 2|protein phosphatase 1 regulatory subunit 12B
Nrcam	IPI00338880.3	1.05036	1.06157	1.13398	NA	NA	1.05714	0.803941	0.932113	NA	0.877449	0.985194	0.88668	31.1	129	166	neuron-glia-CAM-related cell adhesion molecule;mBravo|neuronal cell adhesion molecule|neuronal surface protein Bravo|ng-CAM-related|ngCAM-related cell adhesion molecule|nr-CAM
Ak1	IPI00750256.2	1.00494	NA	0.956834	0.931814	1.01936	1.01344	0.952097	1.09892	0.850419	1.07132	0.885456	0.886777	59	76	107	adenylate kinase 1;AK 1|ATP-AMP transphosphorylase 1|adenylate kinase isoenzyme 1|cytosolic adenylate kinase|myokinase
Acin1	IPI00230677.2	0.999527	NA	NA	NA	NA	NA	1.04515	NA	0.906167	NA	NA	0.887103	9.6	26	35	Acin1 Uncharacterized protein
Atp6v1d	IPI00118787.1	1.32817	1.14101	0.892399	0.957756	1.07831	0.951996	1.02662	0.996962	1.05859	1.00628	1.01064	0.887145	68.8	134	298	ATPase, H+ transporting, lysosomal V1 subunit D;ATPase, H+ transporting lysosomal (vacuolar proton pump)|ATPase, H+ transporting, V1 subunit D|ATPase, H+ transporting, lysosomal 34kD, V1 subunit D|V-ATPase 28 kDa accessory protein|V-ATPase subunit D|V-type proton ATPase subunit D|lysosomal 34kDa|vacuolar proton pump subunit D
Ptprf	IPI00110264.2	1.05954	1.04942	1.02189	0.980362	1.07198	0.992846	0.883212	NA	0.983391	0.98101	NA	0.88798	20	82	119	protein tyrosine phosphatase, receptor type, F;leukocyte antigen-related (LAR) PTP receptor|leukocyte common antigen related|receptor-type tyrosine-protein phosphatase F
Rimbp2	IPI00874334.1	1.00341	0.962904	NA	NA	0.991987	1.03107	1.03909	1.13139	0.934472	1.09149	0.909808	0.888474	14.5	41	69	RIMS binding protein 2;RIM-BP2|RIMS-binding protein 2
Cttnbp2	IPI00857723.1	0.869828	NA	0.847498	NA	NA	NA	0.989997	0.933198	0.873429	0.908935	0.898808	0.888781	39.4	76	83	cortactin binding protein 2;cortactin-binding protein 2
Usp8	IPI00750601.1	0.808679	0.987705	NA	NA	0.933331	NA	NA	1.07061	NA	NA	NA	0.888972	12.8	28	36	ubiquitin specific peptidase 8;deubiquitinating enzyme 8|putative deubiquitinating enzyme|ubiquitin carboxyl-terminal hydrolase 8|ubiquitin isopeptidase Y|ubiquitin thioesterase 8|ubiquitin thiolesterase 8|ubiquitin-specific-processing protease 8
Ak1	IPI00128209.3	0.993946	1.34175	NA	NA	NA	NA	0.967488	1.0438	0.856874	1.04796	0.8867	0.889064	63.9	76	107	adenylate kinase 1;AK 1|ATP-AMP transphosphorylase 1|adenylate kinase isoenzyme 1|cytosolic adenylate kinase|myokinase
Acad9	IPI00331710.1	NA	0.892751	NA	1.02115	0.933852	1.02655	1.01182	NA	NA	0.900478	NA	0.889662		19	22	acyl-Coenzyme A dehydrogenase family, member 9;ACAD-9|acyl-CoA dehydrogenase family member 9, mitochondrial|very-long-chain acyl-CoA dehydrogenase VLCAD homolog
Syt17	IPI00310436.3	1.07467	1.03974	NA	1.09723	1.00716	1.05369	0.973631	NA	1.0054	0.967	NA	0.889704	20.9	28	30	synaptotagmin XVII;B/K protein|brain and kidney protein|protein B/K|synaptotagmin-17|sytXVII
Wdr61	IPI00622766.1	NA	NA	NA	NA	NA	NA	0.932708	NA	NA	NA	NA	0.889841	18.4	5	5	WD repeat domain 61;WD repeat-containing protein 61|meiotic recombination REC14 protein homolog|meiotic recombination protein REC14
Kif21a	IPI00454083.1	0.812004	0.959658	0.97137	1.1485	0.885214	0.94557	0.95468	0.928215	1	1.06897	0.975369	0.889989	27.6	125	142	kinesin family member 21A;N-5 kinesin|kinesin-like protein KIF21A
Ndrg3	IPI00338327.1	1.0736	1.04189	0.949124	1.10032	0.924474	NA	NA	0.964897	0.828318	0.967846	NA	0.89064	34.5	33	46	N-myc downstream regulated gene 3;N-myc downstream regulated 3|N-myc downstream-regulated gene 3 protein|protein NDRG3|protein Ndr3
Wdr47	IPI00330193.3	NA	0.943396	0.991115	NA	0.873648	1.07129	NA	1.15689	NA	1.01244	0.912849	0.890656	19.9	59	67	WD repeat domain 47;WD repeat-containing protein 47|nemitin|neuronal enriched MAP interacting protein
Ppp2r2a	IPI00667471.1	NA	NA	NA	NA	NA	NA	0.987032	0.955682	0.88997	0.980055	NA	0.89074	54.8	85	120	protein phosphatase 2 (formerly 2A), regulatory subunit B (PR 52), alpha isoform;PP2A subunit B isoform B55-alpha|PP2A subunit B isoform PR55-alpha|PP2A subunit B isoform R2-alpha|PP2A subunit B isoform alpha|serine/threonine-protein phosphatase 2A 55 kDa regulatory subunit B alpha isoform
Marcksl1	IPI00281011.7	0.848189	1.17156	1.05133	0.703695	NA	0.891091	0.879564	0.969615	NA	1.16425	0.878818	0.89117	18.5	26	36	MARCKS-like 1;MARCKS-like protein 1|MARCKS-related protein|brain protein F52|mac-MARCKS|macrophage myristoylated alanine-rich C kinase substrate
Ywhag	IPI00230707.6	1.01211	1.0542	1.00691	1.06877	0.78902	1.0999	1.03697	0.986034	0.93661	1.03506	0.923153	0.891583	66	178	570	tyrosine 3-monooxygenase/tryptophan 5-monooxygenase activation protein, gamma polypeptide;14-3-3 gamma|14-3-3 protein gamma|14-3-3 protein gamma subtype|3-monooxgenase/tryptophan 5-monooxgenase activation protein, gamma polypeptide|3-monooxgenase/tryptophan 5-monooxygenase activation protein, gamma polypeptide|3-monooxygenase/tryptophan 5-monooxygenase activation protein, gamma polypeptide
Uqcrb	IPI00555000.2	1.2648	1.03431	1.04231	0.958812	1.04285	1.0137	0.953666	1.09677	0.893388	1.23662	1.03585	0.89162	73	140	307	ubiquinol-cytochrome c reductase binding protein;complex III subunit 7|complex III subunit VII|cytochrome b-c1 complex subunit 7|ubiquinol-cytochrome c reductase complex 14 kDa protein
Txnrd1	IPI00988125.1	NA	NA	NA	NA	NA	NA	NA	1.01719	1.00799	1.07595	NA	0.89165	31.6	24	25	thioredoxin reductase 1;TR alpha|thioredoxin reductase 1, cytoplasmic|thioredoxin reductase TR1
Cox5b	IPI00785410.1	1.36989	0.966331	1.24877	1.07812	1.01698	1.25904	0.889833	1.07677	1.06742	1.08574	1.2459	0.891972	51.6	113	388	cytochrome c oxidase subunit Vb;cytochrome c oxidase polypeptide Vb|cytochrome c oxidase subunit 5B, mitochondrial
Gm9791	IPI00986263.1	NA	NA	NA	NA	NA	NA	NA	NA	NA	NA	NA	0.892127	12.8	4	5	calcium regulated heat stable protein 1 pseudogene;-
Rpl7a	IPI00330363.8	0.844921	0.810811	1.08693	0.787741	0.850034	0.959337	0.939913	0.980334	0.985119	1.03762	0.862388	0.892144	35.7	98	169	ribosomal protein L7A;60S ribosomal protein L7a|surfeit 3|surfeit locus protein 3
Igbp1	IPI00988076.1	NA	NA	NA	NA	NA	NA	NA	NA	NA	NA	NA	0.892274	10.3	3	3	immunoglobulin (CD79A) binding protein 1;CD79a-binding protein 1|alpha 4|alpha4 phosphoprotein|immunoglobulin-binding protein 1|lymphocyte signal transduction molecule alpha 4|phosphoprotein, component, 52 kDa|protein phosphatase 2/4/6 regulatory subunit
Wdr5	IPI00139957.1	NA	NA	NA	NA	NA	NA	1.19582	1.24008	0.725	NA	NA	0.892284	13.2	11	14	WD repeat domain 5;BMP2-induced 3-kb gene protein|WD repeat-containing protein 5|WD repeat-containing protein BIG-3
Hdgfrp2	IPI00875101.1	NA	NA	NA	NA	NA	NA	NA	1.20529	NA	NA	NA	0.892306	8.7	9	10	hepatoma-derived growth factor, related protein 2;hepatoma-derived growth factor-related protein 2
Abcf3	IPI00169840.1	0.971083	0.971768	NA	NA	NA	NA	0.867867	1.03605	0.935154	NA	0.947783	0.892422	24.3	22	24	ATP-binding cassette, sub-family F (GCN20), member 3;ATP-binding cassette sub-family F member 3
Rpl36-ps3	IPI00474487.1	1.27285	NA	NA	NA	0.966987	1.00764	NA	NA	NA	1.12265	NA	0.892666	28.6	20	44	Rpl36-ps3 60S ribosomal protein L36
Selenbp1	IPI00623845.3	NA	NA	NA	NA	NA	NA	1.01412	NA	0.883766	NA	NA	0.893083	36	18	18	selenium binding protein 1;56 kDa selenium-binding protein|SP56|selenium-binding protein 1
Ctnnd1	IPI00755935.1	NA	NA	NA	NA	NA	NA	NA	NA	NA	NA	NA	0.893134	14.6	31	33	catenin (cadherin associated protein), delta 1;CAS|cadherin-associated Src substrate|catenin delta-1|catenin src|p120 catenin|p120(cas)|p120(ctn)|p120-catenin
LOC675851	IPI00132050.1	1.27644	0.903362	1.01963	1.02316	0.802678	1.0129	1.1156	0.935376	1.11524	1.22067	0.923535	0.893148	54.2	75	166	NADH dehydrogenase [ubiquinone] 1 subunit C2-like;-
Habp4	IPI01008099.1	NA	NA	NA	NA	NA	NA	NA	NA	0.865387	0.850121	NA	0.893357	8.8	15	16	hyaluronic acid binding protein 4;IHABP-4|IHABP4|hyaluronic acid-binding protein 4 (intracellular)|intracellular hyaluronan-binding protein 4|intracellular hyaluronan-binding protein p57
Rnf14	IPI00120037.1	0.985524	1.06452	0.870681	NA	NA	0.901103	0.892415	0.97665	NA	NA	0.899465	0.893638	20.6	58	83	ring finger protein 14;E3 ubiquitin-protein ligase RNF14|TRIAD2 type I|androgen receptor-associated protein 54|protein Triad2
Prkg2	IPI01007959.1	0.874257	0.933484	0.957552	1.10547	0.920799	1.06225	NA	NA	NA	NA	NA	0.893638	11.2	27	32	protein kinase, cGMP-dependent, type II;cGK 2|cGK2|cGMP-dependent protein kinase 2|cGMP-dependent protein kinase II
Ipcef1	IPI00856743.1	NA	NA	NA	NA	NA	NA	NA	1.04786	NA	NA	NA	0.893638	6.2	5	9	interaction protein for cytohesin exchange factors 1;interactor protein for cytohesin exchange factors 1
Tomm34	IPI00165694.1	1.14622	NA	NA	NA	NA	NA	NA	0.968691	0.755998	0.890805	0.990471	0.893713	44.3	37	37	translocase of outer mitochondrial membrane 34;Tom34a, translocase of outer mitochondrial membrane 34a|Tom34b, translocase of outer mitochondrial membrane 34b|mitochondrial import receptor subunit TOM34|translocase of outer membrane 34 kDa subunit|translocase of outer mitochondrial membrane 34a|translocase of outer mitochondrial membrane 34b
Fn1	IPI00352163.3	0.823404	NA	1.00754	0.718825	NA	NA	NA	NA	NA	1.01161	NA	0.893814	9.5	29	29	fibronectin 1;fibronectin
Sel1l	IPI00224252.5	1.10092	1.0442	0.996051	NA	0.996363	0.939566	NA	0.877022	1.16561	NA	NA	0.893825	17.4	32	34	sel-1 suppressor of lin-12-like (C. elegans);Sel1 (suppressor of lin-12) 1 homolog|protein sel-1 homolog 1|sel-1L|suppressor of lin-12-like protein 1
Gm19444	IPI00988328.1	NA	NA	0.847976	0.995117	NA	0.790605	0.935961	1.05968	NA	NA	NA	0.894066		24	108	tubulin, beta 3, pseudogene;-
Tbc1d5	IPI00625030.1	0.802816	NA	NA	1.23823	0.999303	NA	0.938044	1.03859	1.00507	0.92249	NA	0.89456	8.6	19	31	TBC1 domain family, member 5;TBC1 domain family member 5
Psmd9	IPI00654099.1	NA	NA	NA	NA	NA	NA	0.854093	1.01843	0.915735	0.929186	1.11122	0.894715	27.9	19	23	proteasome (prosome, macropain) 26S subunit, non-ATPase, 9;26S proteasome non-ATPase regulatory subunit 9|26S proteasome regulatory subunit p27
Armcx2	IPI00469208.3	NA	NA	NA	1.16828	0.828207	1.01445	NA	NA	1.12341	NA	NA	0.894824	11.1	20	22	armadillo repeat containing, X-linked 2;armadillo repeat-containing X-linked protein 2
Pygl	IPI00653254.2	NA	1.01731	NA	NA	NA	0.866854	1.09171	0.935328	0.907879	1.1607	NA	0.89487	11.8	36	54	Pygl glycogen phosphorylase, liver form
Mrps35	IPI00222538.2	NA	NA	0.93386	NA	NA	NA	NA	NA	NA	NA	NA	0.89495	12.2	10	11	mitochondrial ribosomal protein S35;28S ribosomal protein S35, mitochondrial|MRP-S35|S35mt|mitochondrial ribosomal protein S34
Ppp1r14c	IPI00153919.1	NA	NA	NA	NA	NA	NA	1.04433	NA	0.909267	NA	NA	0.895156	26.8	8	11	protein phosphatase 1, regulatory (inhibitor) subunit 14c;PKC-potentiated PP1 inhibitory protein|kinase-enhanced PP1 inhibitor|protein phosphatase 1 regulatory subunit 14C
Dvl1	IPI00119027.1	NA	NA	NA	NA	NA	NA	NA	NA	NA	0.88982	NA	0.895215	5.8	10	11	dishevelled, dsh homolog 1 (Drosophila);DSH homolog 1|dishevelled-1|segment polarity protein dishevelled homolog DVL-1
LOC674810	IPI00753623.1	NA	NA	NA	NA	NA	NA	1.01207	NA	1.03368	0.904306	1.01653	0.895626	24.4	18	27	LOC674810 60S ribosomal protein L3-like
Kif13b	IPI00761751.2	0.672048	NA	NA	1.18252	0.785019	NA	NA	NA	NA	0.821785	NA	0.895707	4.8	10	11	kinesin family member 13B;N-3 kinesin|kinesin 13B|kinesin-like protein KIF13B
Cttn	IPI00121977.3	NA	1.10545	NA	NA	1.06066	0.974158	NA	1.07964	0.881069	NA	0.991366	0.896425	20.2	43	50	cortactin;mammary tumor and squamous cell carcinoma associated (p80/85 src substrate)|src substrate cortactin
Chchd3	IPI00133562.1	1.2423	NA	NA	1.08789	1.28016	NA	0.962033	NA	0.982143	1.08006	NA	0.896607	40.1	87	189	coiled-coil-helix-coiled-coil-helix domain containing 3;coiled-coil-helix-coiled-coil-helix domain-containing protein 3, mitochondrial
Fdxr	IPI00453981.3	NA	NA	NA	NA	NA	NA	NA	NA	0.887461	NA	NA	0.896621	10	10	10	ferredoxin reductase;AR|NADPH:adrenodoxin oxidoreductase, mitochondrial|adrenodoxin reductase|ferredoxin--NADP(+) reductase
Cep170	IPI01007805.1	0.946698	NA	0.935834	NA	1.15843	0.832582	1.00899	1.02387	1.03968	0.985048	0.907062	0.896746	20.7	64	77	Cep170 centrosomal protein of 170 kDa
Apba2	IPI00857093.1	NA	NA	NA	NA	NA	NA	0.987192	1.01144	1.00373	0.823458	1.09505	0.896891	15.3	26	27	amyloid beta (A4) precursor protein-binding, family A, member 2;Mint 2|adapter protein X11beta|amyloid beta A4 precursor protein-binding family A member 2|mint-2|neuron-specific X11L protein|neuronal Munc18-1-interacting protein 2
Mmaa	IPI00312720.1	1.11587	0.995797	0.952732	NA	1.07658	0.915631	0.923153	0.964108	NA	NA	0.976397	0.896897	13.3	23	28	methylmalonic aciduria (cobalamin deficiency) type A;methylmalonic aciduria type A homolog, mitochondrial
Seh1l	IPI00406514.1	NA	NA	NA	NA	NA	NA	1.05287	1.09391	NA	0.899929	NA	0.897204	27.5	13	14	SEH1-like (S. cerevisiae;nucleoporin SEH1|nup107-160 subcomplex subunit SEH1|sec13-like protein
Rgs10	IPI00132450.1	NA	NA	NA	0.963585	NA	NA	NA	1.16002	NA	1.06805	NA	0.897259	21.5	10	11	regulator of G-protein signalling 10;regulator of G-protein signaling 10
Serpina3k	IPI00131830.1	NA	NA	1.07026	NA	NA	NA	NA	1.06104	0.985552	0.906936	1.00504	0.89731	31.3	42	49	serine (or cysteine) peptidase inhibitor, clade A, member 3K;alpha-1 antiproteinase|serine (or cysteine) proteinase inhibitor, clade A (alpha-1 antiproteinase, antitrypsin), member 3K|serine (or cysteine) proteinase inhibitor, clade A, member 3K|serine protease inhibitor 2|serine protease inhibitor A3K|serpin A3K
Wdr18	IPI00136252.3	NA	NA	NA	NA	NA	1.19005	NA	0.830338	0.895992	NA	NA	0.89734	11.1	15	15	WD repeat domain 18;WD repeat-containing protein 18
Wbp11	IPI00123333.5	NA	NA	NA	NA	NA	NA	NA	1.01776	0.885899	NA	0.875575	0.897567	11.5	14	18	WW domain binding protein 11;Npw38-binding protein|WBP-11|WW domain-binding protein 11|splicing factor that interacts with PQBP-1 and PP1
Bad	IPI00752265.1	NA	NA	NA	NA	NA	NA	NA	1.09571	NA	0.805222	NA	0.897614	6.8	7	12	BCL2-associated agonist of cell death;Bcl-associated death promoter|bcl-2-binding component 6|bcl-xL/Bcl-2-associated death promoter|bcl2 antagonist of cell death
Mtap7d1	IPI00649400.1	1.03772	NA	0.946693	0.948395	NA	NA	0.933932	NA	1.00336	NA	0.855264	0.898284	26.9	34	40	microtubule-associated protein 7 domain containing 1;MAP7 domain-containing protein 1|arginine/proline rich coiled-coil 1|proline arginine rich coiled coil 1
Ctnnd1	IPI00660602.1	NA	NA	0.930798	1.09379	NA	NA	1.11527	NA	NA	1.00944	1.01448	0.89837	22.3	45	48	catenin (cadherin associated protein), delta 1;CAS|cadherin-associated Src substrate|catenin delta-1|catenin src|p120 catenin|p120(cas)|p120(ctn)|p120-catenin
Rps18	IPI00317590.5	1.10293	1.03657	0.977295	0.932092	0.89332	0.995838	0.8867	NA	1.07836	0.894737	NA	0.898608	30.9	43	91	ribosomal protein S18;40S ribosomal protein S18
Sart1	IPI00323674.6	1.06804	NA	NA	NA	NA	NA	0.921991	1.03785	1.08505	0.826803	0.949787	0.898608	10.8	26	29	squamous cell carcinoma antigen recognized by T cells 1;SART-1|U4/U6.U5 tri-snRNP-associated protein 1|hypoxia-associated factor|mSART-1|squamous cell carcinoma antigen recognized by T-cells 1
Ptrf	IPI00117689.1	1.70272	NA	NA	NA	NA	NA	1.18309	NA	1.00561	1.11926	0.977508	0.898813	18.4	23	23	polymerase I and transcript release factor;cavin-1
Nufip2	IPI00330146.6	NA	NA	NA	NA	NA	NA	NA	NA	1.04762	0.884356	NA	0.899602	15.5	22	24	nuclear fragile X mental retardation protein interacting protein 2;82 kDa FMRP-interacting protein|82-FIP|FMRP-interacting protein 2|nuclear fragile X mental retardation-interacting protein 2|proliferation-inducing gene 1
2010300C02Rik	IPI00454053.7	NA	NA	NA	0.984049	NA	0.834217	1.00585	0.904287	0.943753	1.00542	1.02704	0.899676	23.7	57	74	RIKEN cDNA 2010300C02 gene;uncharacterized protein LOC72097
Pcca	IPI00330523.1	1.26842	1.02453	1.01711	1.27461	1.41435	1.00868	0.948768	0.987675	0.9386	0.905225	0.981796	0.89996	41.7	87	112	propionyl-Coenzyme A carboxylase, alpha polypeptide;PCCase subunit alpha|propanoyl-CoA:carbon dioxide ligase subunit alpha|propionyl CoA-carboxylase alpha|propionyl-CoA carboxylase alpha chain, mitochondrial
Coro1b	IPI00124819.1	NA	NA	0.909181	1.08545	0.766736	0.990918	1.0258	0.93442	0.813819	1.00616	0.997146	0.899987	21.5	41	47	coronin, actin binding protein 1B;coronin 1b|coronin 2|coronin-1B|coronin-2
Esyt2	IPI00828672.1	NA	NA	NA	0.989268	NA	NA	NA	NA	NA	NA	NA	0.900255		3	3	extended synaptotagmin-like protein 2;E-Syt2|chr2 synaptotagmin|extended synaptotagmin-2|family with sequence similarity 62 (C2 domain containing), member B|family with sequence similarity 62, member B
Ktn1	IPI00407517.3	NA	1.09714	0.87815	NA	NA	0.90913	NA	0.869469	0.942631	0.722203	NA	0.900337	34.7	128	144	kinectin 1;kinectin
Derl1	IPI00171981.2	1.1554	1.10427	0.968279	0.849194	0.925097	0.996988	0.990492	NA	NA	NA	NA	0.90047	10	18	46	Der1-like domain family, member 1;degradation in endoplasmic reticulum protein 1|der1-like protein 1|derlin-1
Kbtbd11	IPI00462191.3	0.685166	0.929494	0.997399	0.854492	0.898824	1.00595	0.970443	0.947656	0.916154	0.996172	0.933284	0.900596	27	70	88	Kbtbd11 kelch repeat and BTB domain-containing protein 11
Sh3gl2	IPI00331110.3	1.16088	1.18669	0.897334	0.848628	1.12791	1.01506	1.02562	NA	1.01416	0.972249	1.05025	0.900596	70.7	198	411	SH3-domain GRB2-like 2;SH3 domain protein 2A|SH3 domain-containing GRB2-like protein 2|SH3p4|endophilin A1|endophilin I|endophilin-1|endophilin-A1
Nubpl	IPI00317709.1	NA	1.06925	NA	NA	NA	NA	NA	NA	NA	NA	NA	0.900612	14.7	9	9	nucleotide binding protein-like;iron-sulfur protein NUBPL|nucleotide-binding protein-like
Ddx19a	IPI00889817.1	NA	NA	NA	NA	1.11819	NA	NA	0.97151	NA	NA	NA	0.900961	30.1	48	56	Ddx19a ATP-dependent RNA helicase DDX19A
Ppp1r9b	IPI00420651.3	1.04829	NA	0.928445	1.10666	NA	1.03467	0.988907	0.949314	0.935516	0.980313	0.992747	0.901068	40.1	82	104	protein phosphatase 1, regulatory subunit 9B;neurabin II|neurabin-2|neurabin-II|spinophilin
Pfas	IPI00265406.3	NA	NA	NA	NA	NA	NA	1.05329	NA	0.817714	1.05173	NA	0.901505	9.9	16	17	phosphoribosylformylglycinamidine synthase (FGAR amidotransferase);FGAM synthase|formylglycinamide ribotide amidotransferase|formylglycinamide ribotide synthetase|phosphoribosylformylglycinamidine synthase
Suox	IPI00153144.3	NA	NA	NA	NA	NA	NA	0.886059	NA	0.914673	NA	0.908852	0.901673	4.9	9	10	sulfite oxidase;sulfite oxidase, mitochondrial
Gpatch8	IPI00341196.3	NA	NA	NA	NA	NA	NA	NA	NA	NA	NA	NA	0.901728	1.5	5	5	G patch domain containing 8;Fyn-binding molecule 1|G patch domain-containing protein 8
LOC100503956	IPI00990757.1	NA	NA	0.965449	NA	0.882406	NA	0.925763	1.16599	1.02028	NA	0.792284	0.901782	31.5	26	29	EVI5-like protein-like;-
Uhrf1bp1	IPI00988929.1	NA	NA	NA	NA	NA	NA	NA	NA	0.811795	NA	NA	0.901896	7.5	12	12	Uhrf1bp1 MKIAA4127 protein (Fragment)
Mrpl3	IPI00857677.1	NA	NA	NA	NA	NA	NA	NA	NA	0.907966	NA	NA	0.902027	17.8	11	11	mitochondrial ribosomal protein L3;39S ribosomal protein L3, mitochondrial|L3mt|MRP-L3
Calr	IPI00123639.1	1.26521	1.16671	1.02025	0.906813	0.945459	0.935	0.859491	0.87012	0.913804	0.812669	0.862026	0.902042	52.4	115	142	calreticulin;CRP55|ERp60|HACBP|endoplasmic reticulum resident protein 60
Mag	IPI00276515.4	0.989927	1.00545	NA	0.985273	1.09484	1.05096	0.988403	1.03875	0.950984	NA	NA	0.902299	34.4	166	432	myelin-associated glycoprotein;-
Poldip2	IPI00988124.1	1.17542	NA	NA	1.12009	NA	NA	0.928877	1.12092	NA	NA	NA	0.902418	22.2	14	14	polymerase (DNA-directed), delta interacting protein 2;mitogenin 1|mitogenin I|polymerase delta interacting protein 38|polymerase delta-interacting protein 2
Lphn3	IPI00881441.1	NA	NA	NA	0.809857	NA	0.995984	NA	1.02081	0.983165	NA	0.988177	0.902565	17.4	13	16	latrophilin 3;calcium-independent alpha-latrotoxin receptor homolog 3|latrophilin-3|lectomedin 3|lectomedin-3
Ubr3	IPI00828533.2	NA	0.952724	1.00526	NA	0.864798	1.03779	NA	NA	NA	NA	NA	0.902582	7.7	22	23	ubiquitin protein ligase E3 component n-recognin 3;E3 ubiquitin-protein ligase UBR3|N-recognin-3|ubiquitin-protein ligase E3-alpha-3|ubiquitin-protein ligase E3-alpha-III|zinc finger protein 650
Vamp3	IPI00132276.1	NA	1.03629	0.98815	0.93246	1.18881	0.995053	0.816027	0.969148	0.964008	0.914787	NA	0.90284	51.5	74	201	vesicle-associated membrane protein 3;cellubrevin|synaptobrevin-3
Glrx3	IPI00315550.3	NA	1.03698	1.01937	NA	0.850322	0.994489	1.06073	1.10076	0.860912	1.10481	0.911005	0.902893	28.5	45	55	glutaredoxin 3;PKC interacting cousin of thioredoxin|PKC-interacting cousin of thioredoxin|PKC-theta-interacting protein|PKCq-interacting protein|glutaredoxin-3|thioredoxin-like 2|thioredoxin-like protein 2
Tprn	IPI00223286.3	NA	NA	NA	NA	NA	NA	NA	NA	1.05655	NA	NA	0.902914	6	8	12	taperin;-
Csde1	IPI00938510.1	NA	0.948699	0.899796	NA	0.948394	0.9891	NA	1.02396	NA	NA	0.959567	0.903075	19.8	53	58	cold shock domain containing E1, RNA binding;NRAS-related|cold shock domain-containing protein E1|upstream of NRAS
Cacna1a	IPI00408646.5	1.01824	0.953539	1.1565	NA	NA	1.08032	0.93567	0.874107	NA	0.996504	NA	0.903261	22	191	271	calcium channel, voltage-dependent, P/Q type, alpha 1A subunit;BI|P/Q-type calcium channel alpha1A subunit|brain calcium channel I|calcium channel, L type, alpha-1 polypeptide|calcium channel, P/Q type, alpha 1A|voltage-dependent P/Q-type calcium channel subunit alpha-1A|voltage-gated calcium channel subunit alpha Cav2.1
Necab2	IPI00667108.3	NA	NA	NA	NA	NA	NA	NA	NA	0.821952	0.92169	NA	0.903273	15.4	15	15	N-terminal EF-hand calcium binding protein 2;EF hand calcium binding protein 2|EF-hand calcium-binding protein 2|N-terminal EF-hand calcium-binding protein 2|neuronal calcium binding 2|neuronal calcium-binding protein 2
Bcs1l	IPI00112986.1	1.21608	1.02501	1.04382	1.07775	1.03301	1.03746	0.983075	NA	NA	1.26284	NA	0.903377	53.8	76	109	BCS1-like (yeast);BCS1-like protein|mitochondrial chaperone BCS1
Hebp1	IPI00135085.4	1.23526	1.33177	NA	0.925781	1.23091	NA	1.04573	1.0753	1.05149	0.978313	1.07586	0.903524	81.1	56	70	heme binding protein 1;heme-binding protein 1|p22 HBP|p22HBP
Adh5	IPI00555004.3	NA	NA	NA	NA	NA	NA	1.00979	NA	1.03603	1.16359	0.824573	0.903579	27	22	27	alcohol dehydrogenase 5 (class III), chi polypeptide;ADH-B2|FALDH|FDH|GSH-FDH|S-(hydroxymethyl)glutathione dehydrogenase|S-nitrosoglutathione reductase|alcohol dehydrogenase 2|alcohol dehydrogenase B2|alcohol dehydrogenase class-3|alcohol dehydrogenase class-III|glutathione-dependent formaldehyde dehydrogenase
Oplah	IPI00169473.1	0.74926	NA	0.747285	NA	NA	0.93156	NA	1.00687	0.871444	NA	0.946394	0.903618	10.9	30	35	5-oxoprolinase (ATP-hydrolysing);5-OPase|5-oxo-L-prolinase|5-oxoprolinase|pyroglutamase
Mff	IPI00420734.1	1.1216	1.06058	1.076	0.818934	1.06697	1.04317	0.985209	1.32407	1.13658	0.904306	NA	0.903621	60.8	104	155	mitochondrial fission factor;-
Ubb	IPI00139518.3	1.23617	0.999439	NA	1.25959	NA	1.11333	1.04172	NA	NA	NA	NA	0.904101	18	41	182	ubiquitin B;polyubiquitin-B
Tia1	IPI00857796.1	NA	NA	NA	NA	1.17501	NA	0.944444	1.03138	0.90215	NA	NA	0.904198	15.8	18	21	cytotoxic granule-associated RNA binding protein 1;RNA-binding protein TIA-1|T-cell-restricted intracellular antigen-1|cytotoxic granule-associated RNA-binding protein 1|nucleolysin TIA-1
Mrpl37	IPI00162942.1	1.17824	NA	0.995448	1.06157	1.12995	NA	0.804334	1.19764	0.920271	0.935326	NA	0.904527	30.5	37	40	mitochondrial ribosomal protein L37;39S ribosomal protein L37, mitochondrial|L37mt|MRP-L37|ribosomal protein, mitochondrial, L2
Mrpl17	IPI00111784.1	1.15049	NA	NA	NA	NA	NA	NA	NA	NA	1.00669	NA	0.904568	13.6	11	11	mitochondrial ribosomal protein L17;39S ribosomal protein L17, mitochondrial|L17mt|MRP-L17|ribosomal protein, mitochondrial, L26
Timm44	IPI00135068.1	1.11245	0.989468	0.985161	1.17222	0.977901	1.05522	0.91546	0.952573	1.01779	0.857222	1.01352	0.904572	44.9	86	103	translocase of inner mitochondrial membrane 44;mitochondrial import inner membrane translocase subunit TIM44|translocator of inner mitochondrial membrane 44|translocator of inner mitochondrial membrane 44; DNA segment, Chr 8, ERATO Doi 118, expressed
Lsm12	IPI00132973.1	NA	NA	0.883514	NA	0.982025	1.12864	1.18325	0.935283	0.938483	0.86526	NA	0.904694	11.3	20	34	LSM12 homolog (S. cerevisiae);protein LSM12 homolog
Gabrb3	IPI00474497.1	1.14029	0.968763	NA	1.00517	NA	1.01453	0.890929	0.941836	NA	1.0139	NA	0.904917	25.6	65	135	gamma-aminobutyric acid (GABA) A receptor, subunit beta 3;GABA(A) receptor subunit beta-3|cleft palate 1|gamma-aminobutyric acid (GABA-A) receptor, subunit beta 3|gamma-aminobutyric acid receptor subunit beta-3
Fxr2	IPI00652944.1	NA	NA	0.997099	0.911594	NA	1.00251	0.914676	1.01589	0.868947	1.00731	1.0842	0.905009	26.9	43	50	fragile X mental retardation, autosomal homolog 2;fragile X mental retardation gene 2, autosomal homolog|fragile X mental retardation syndrome-related protein 2|fragile X mental retardation-related protein 2
U2surp	IPI00411097.2	0.759839	NA	NA	0.921875	NA	0.85742	NA	0.999941	0.894128	NA	NA	0.90502	9.8	33	33	U2 snRNP-associated SURP domain containing;140 kDa Ser/Arg-rich domain protein|U2 snRNP-associated SURP motif-containing protein|U2-associated protein SR140
Alcam	IPI00986866.1	1.03353	1.10825	1.06774	0.846408	1.0932	0.989423	0.970588	0.862413	1.0411	1.06925	0.983367	0.905178	43.7	163	267	activated leukocyte cell adhesion molecule;CD166 antigen
Mrpl41	IPI00378520.4	1.35054	NA	NA	1.24776	NA	NA	0.838879	1.051	0.818437	0.936542	0.914588	0.905368	56.3	23	30	mitochondrial ribosomal protein L41;39S ribosomal protein L41, mitochondrial|L41mt|MRP-L41
AI837181	IPI00970649.1	NA	NA	0.937317	NA	NA	NA	NA	NA	0.903657	NA	0.951817	0.905452	29.5	17	18	expressed sequence AI837181;UPF0696 protein C11orf68 homolog|basophilic leukemia expressed protein|basophilic leukemia-expressed protein Bles03|protein WF-3
Rltpr	IPI00355099.5	NA	NA	NA	NA	NA	NA	0.990148	1.09172	0.87996	NA	0.96891	0.905501	18.8	26	32	RGD motif, leucine rich repeats, tropomodulin domain and proline-rich containing;RGD, leucine-rich repeat, tropomodulin and proline-rich containing protein|RGD, leucine-rich repeat, tropomodulin and proline-rich-containing protein|leucine-rich repeat-containing protein 16C
Kif2a	IPI00969981.1	NA	NA	NA	NA	NA	NA	NA	NA	NA	NA	NA	0.905522	35.9	85	127	kinesin family member 2A;kinesin heavy chain member 2|kinesin-2|kinesin-like protein KIF2A
Pura	IPI00118447.1	1.15892	1.09481	0.929336	1.04395	0.961448	0.974519	1.05205	1.03634	0.956349	0.860382	1.03836	0.905628	65.7	106	234	purine rich element binding protein A;Pur alpha|purine-rich single-stranded DNA-binding protein alpha|transcriptional activator protein Pur-alpha
Cadm2	IPI00850457.1	1.0595	1.20016	1.01862	0.686603	1.17281	1.01867	0.942808	0.868623	0.942667	0.924284	1.02052	0.90596	43.7	96	149	cell adhesion molecule 2;NECL-3|immunoglobulin superfamily member 4D|immunoglobulin superfamily, member 4|nectin-like protein 3|synaptic cell adhesion molecule 2
Kif3c	IPI00720123.1	NA	NA	NA	NA	NA	NA	0.959638	0.999267	1.05963	NA	NA	0.906014	18.8	22	24	Kif3c kinesin-like protein KIF3C
Txndc17	IPI00471077.3	NA	NA	NA	1.04723	NA	1.05471	NA	NA	NA	NA	NA	0.906374	7.3	6	9	thioredoxin domain containing 17;14 kDa thioredoxin-related protein|protein 42-9-9|putative 42-9-9 protein|thioredoxin domain-containing protein 17|thioredoxin-like 5|thioredoxin-like protein 5
Dnaja3	IPI00120414.1	1.28123	NA	0.977096	NA	NA	NA	0.883744	1.17448	0.973214	0.879795	0.96777	0.906561	40.8	46	62	DnaJ (Hsp40) homolog, subfamily A, member 3;dnaJ homolog subfamily A member 3, mitochondrial|dnaJ protein Tid-1|mTid-1|tumorous imaginal discs protein Tid56 homolog
Hecw1	IPI00875875.2	0.779892	NA	NA	1.09674	0.894259	1.07459	0.896214	0.968672	0.975198	NA	1.16284	0.906746	10.6	41	49	HECT, C2 and WW domain containing E3 ubiquitin protein ligase 1;E3 ubiquitin-protein ligase HECW1|HECT type E3 ubiquitin ligase|HECT, C2 and WW domain-containing protein 1|NEDD4-like E3 ubiquitin-protein ligase 1|mNEDL1
Ppp1r12c	IPI00856964.1	NA	NA	NA	NA	NA	NA	0.966382	0.988705	NA	NA	NA	0.907301	12.1	11	12	protein phosphatase 1, regulatory (inhibitor) subunit 12C;myosin-binding subunit 85|protein phosphatase 1 myosin-binding subunit of 85 kDa|protein phosphatase 1 myosin-binding subunit p85|protein phosphatase 1 regulatory subunit 12C
Ablim2	IPI00463583.1	NA	NA	NA	NA	NA	NA	0.986213	NA	NA	NA	1.06678	0.907468	37	50	53	actin-binding LIM protein 2;abLIM-2|actin-binding LIM protein family member 2
Tiprl	IPI00221741.1	0.965877	1.04213	0.922906	NA	0.905149	1.00354	0.971244	1.23014	1.01324	1.13186	NA	0.907663	45.4	43	54	TIP41, TOR signalling pathway regulator-like (S. cerevisiae);TIP41-like protein
Cic	IPI00653910.2	NA	NA	NA	NA	NA	NA	NA	NA	1.23018	NA	NA	0.907995	2.3	8	8	capicua homolog (Drosophila);protein capicua homolog
Ufl1	IPI00317684.8	0.961456	1.09035	0.95391	1.19209	NA	0.965067	NA	NA	NA	0.780664	NA	0.908001	25.5	47	49	UFM1 specific ligase 1;E3 UFM1-protein ligase 1
Ywhae	IPI00118384.1	0.999448	1.01782	1.02369	1.14113	0.784044	1.15763	0.983743	0.983049	1.00298	1.03349	0.91133	0.908302	67.1	229	805	tyrosine 3-monooxygenase/tryptophan 5-monooxygenase activation protein, epsilon polypeptide;14-3-3 epsilon|14-3-3 protein epsilon|14-3-3E|tyrosine 3-monooxygenase/tryptophan 5-monooxygenase activatioprotein, epsilon polypeptide
Poldip3	IPI00229721.3	NA	NA	0.889437	NA	NA	NA	NA	NA	0.946539	NA	NA	0.908308	18.3	14	17	polymerase (DNA-directed), delta interacting protein 3;S6K1 Aly/REF-like target|polymerase delta interacting protein 46|polymerase delta-interacting protein 3
Pde4d	IPI00228346.2	NA	NA	NA	NA	NA	NA	1.0515	1.18335	1.03098	NA	NA	0.908363	10.6	30	31	phosphodiesterase 4D, cAMP specific;cAMP-specific 3',5'-cyclic phosphodiesterase 4D|cAMP-specific phosphodiesterase 4D|cyclic AMP specific phosphodiesterase PDE4D5A|dunce
Nxf1	IPI00115588.3	0.728533	NA	0.95459	1.09863	0.884851	1.05427	0.978539	NA	1.06298	1.00125	NA	0.908392	17.3	32	36	nuclear RNA export factor 1;Mex 67 homolog|mRNA export factor TAP|modifier of vibrator 1|nuclear RNA export factor 1 homolog|tip associated protein|tip associating protein|tip-associated protein|tip-associating protein
Serpinb6a	IPI00121471.1	NA	NA	0.938015	1.2237	NA	1.00196	0.926441	NA	1.00694	1.00999	NA	0.908549	43.7	39	54	serine (or cysteine) peptidase inhibitor, clade B, member 6a;placental thrombin inhibitor|serine (or cysteine) proteinase inhibitor, clade B (ovalbumin), member 6|serine (or cysteine) proteinase inhibitor, clade B, member 6a|serine protease inhibitor 3|serpin B6
Smcr8	IPI00845621.1	NA	NA	1.09677	0.947593	0.885214	NA	1.03941	NA	NA	NA	NA	0.908549	2.9	9	10	Smith-Magenis syndrome chromosome region, candidate 8 homolog (human);Smith-Magenis syndrome chromosomal region candidate gene 8 protein homolog
Pygm	IPI00225275.5	0.875884	0.943574	0.937808	0.852483	0.86439	1.00472	1.25948	1.13482	0.814568	1.24315	1.02289	0.90872	48.6	190	247	muscle glycogen phosphorylase;glycogen phosphorylase, muscle form|myophosphorylase
H1fx	IPI00118590.1	NA	0.965864	NA	NA	NA	NA	NA	1.0205	1.00273	0.854275	NA	0.908864	12.2	7	11	H1 histone family, member X;-
H2afx	IPI00230264.5	1.28785	1.01735	0.970385	NA	1.13381	NA	1.30772	1.02547	0.940688	0.78217	0.880557	0.909182	64.3	70	184	H2A histone family, member X;H2a/x|histone 5 protein 2ax|histone H2A.x
Cpne7	IPI00262349.2	0.796938	NA	NA	NA	NA	NA	1.16934	0.972581	NA	NA	NA	0.909312	13.3	19	31	copine VII;copine 7 protein|copine-7
Agl	IPI00662244.2	0.976426	0.804708	1.00158	0.888172	0.801391	0.969034	1.12579	1.00499	0.845316	1.2533	0.969458	0.909373	20.6	85	101	amylo-1,6-glucosidase, 4-alpha-glucanotransferase;glycogen debranching enzyme
Dync1i2	IPI00988761.1	NA	NA	0.994561	NA	0.902221	NA	0.925977	0.872419	1.02941	NA	0.874506	0.909386	24.4	22	25	dynein cytoplasmic 1 intermediate chain 2;DH IC-2|cytoplasmic dynein 1 intermediate chain 2|cytoplasmic dynein intermediate chain 2 isoform 2.1|cytoplasmic dynein intermediate chain 2 isoform 2.2|cytoplasmic dynein intermediate chain 2 isoform 2.5|dynein intermediate chain 2, cytosolic|dynein, cytoplasmic, intermediate chain 2
Csrp1	IPI00123891.3	NA	1.13525	0.9322	1.24195	NA	1.10307	0.968473	1.05701	0.764844	1.13269	0.887227	0.909497	47.2	39	53	cysteine and glycine-rich protein 1;CRP|cysteine rich protein 1|cysteine-rich protein 1
Rars2	IPI00648997.2	NA	NA	NA	NA	NA	NA	NA	NA	NA	0.942432	NA	0.909533		5	5	arginyl-tRNA synthetase 2, mitochondrial;argRS|arginine--tRNA ligase|arginyl-tRNA synthetase 2, mitochondrial (putative)|probable arginine--tRNA ligase, mitochondrial|probable arginyl-tRNA synthetase, mitochondrial
Klc1	IPI00623075.3	0.83115	NA	NA	0.805455	NA	0.964859	1.12414	NA	0.882937	NA	NA	0.909543		16	23	kinesin light chain 1;KLC 1|kinesin 2 60/70kDa
Ist1	IPI00987230.1	0.977962	0.984917	0.955225	NA	0.963024	0.959839	0.968104	0.942462	0.951423	0.873505	1.03063	0.909658	33.3	42	49	increased sodium tolerance 1 homolog (yeast);IST1 homolog
Mmab	IPI00750681.1	NA	1.18896	NA	NA	NA	NA	NA	1.26215	NA	NA	NA	0.909704	21.7	10	11	methylmalonic aciduria (cobalamin deficiency) type B homolog (human);ATP:Cob(I)alamin Adenosyltransferase|cob(I)alamin adenosyltransferase|cob(I)yrinic acid a,c-diamide adenosyltransferase, mitochondrial|methylmalonic aciduria type B homolog
Sec16a	IPI00755905.1	0.870968	NA	NA	NA	1.05515	0.897003	0.959965	0.964344	0.958592	0.829315	NA	0.909776	10.2	36	37	SEC16 homolog A (S. cerevisiae);SEC16 homolog A
Fga	IPI00885793.1	0.551861	0.850249	1.13403	0.75523	0.825979	1.15066	1.16837	1.03361	0.747829	1.11122	1.14176	0.909839	26.2	87	109	fibrinogen alpha chain;fibrinogen, A alpha polypeptide|fibrinogen, alpha polypeptide
Wwc1	IPI00123509.4	NA	NA	NA	NA	NA	NA	0.963352	NA	0.979108	0.836303	NA	0.909942	5.8	13	13	WW, C2 and coiled-coil domain containing 1;WW domain-containing protein 1|kidney and brain protein|protein KIBRA|protein WWC1
Lrfn5	IPI00226604.1	0.974543	0.863556	NA	NA	NA	1.02262	1.01345	NA	NA	1.03783	NA	0.910172	9	25	26	leucine rich repeat and fibronectin type III domain containing 5;leucine-rich repeat and fibronectin type-III domain-containing protein 5
Grm1	IPI00110402.1	0.897987	0.954393	1.13576	0.903368	0.993682	1.08483	1.05497	0.921464	0.978903	1.10271	1.14356	0.91027	17	80	115	glutamate receptor, metabotropic 1;G protein coupled receptor, family C, group 1, member A|G protein-coupled receptor, family C, group 1, member A|metabotropic glutamate receptor 1
Prrc2b	IPI00754134.3	0.899392	NA	NA	NA	NA	NA	NA	0.970959	0.947375	0.866378	1.11033	0.910369	7.3	22	22	proline-rich coiled-coil 2B;HLA-B-associated transcript 2-like 1|proline-rich coiled-coil protein 2B|protein BAT2-like 1|protein PRRC2B
Vamp2	IPI00880852.1	1.29215	1.06072	0.956562	0.988162	1.34526	0.942722	0.85571	0.958898	1.08205	0.912915	1.01492	0.910433	42.3	120	395	vesicle-associated membrane protein 2;VAMP-2|synaptobrevin II|synaptobrevin-2|vesicle-associated membrane 2
Dync1i1	IPI00131084.3	NA	NA	1.04145	NA	0.876823	NA	NA	NA	0.979707	NA	NA	0.910517	34.6	57	66	dynein cytoplasmic 1 intermediate chain 1;Dynein intermediate chain 1, cytosolic (DH IC-1) (Cytoplasmic dynein intermediate chain 1)|cytoplasmic dynein 1 intermediate chain 1|cytoplasmic dynein intermediate chain 1 isoform 1.6|dynein, cytoplasmic, intermediate chain 1
Tpp2	IPI00227843.6	0.815338	1.00643	0.851925	0.924316	0.857004	0.929719	1.10394	0.878365	0.81002	1.05072	NA	0.910537	24.5	100	119	tripeptidyl peptidase II;TPP-II|tripeptidyl aminopeptidase|tripeptidyl-peptidase 2|tripeptidyl-peptidase II
Mrpl39	IPI00311406.2	NA	NA	NA	1.20855	NA	NA	NA	NA	NA	0.90549	NA	0.910553	15.5	16	18	mitochondrial ribosomal protein L39;39S ribosomal protein L39, mitochondrial|L39mt|MRP-L39|ribosomal protein, mitochondrial, L5
Golga3	IPI00469799.2	NA	NA	NA	NA	NA	NA	0.959548	1.17904	0.917768	NA	0.974091	0.910968	17.8	32	36	golgi autoantigen, golgin subfamily a, 3;Golgin subfamily A member 3|Mea2/Golga3|golgin-160|male-enhanced antigen 2
Jmy	IPI01008548.1	NA	NA	NA	NA	NA	NA	NA	0.731526	NA	NA	NA	0.911146	4.9	4	6	junction-mediating and regulatory protein;junction-mediating and -regulatory protein|p300 transcriptional cofactor JMY
Rnf14	IPI00944711.1	0.972698	1.11146	0.871657	NA	1.00507	0.915117	0.913733	0.996827	1.06382	NA	0.881633	0.911186	20.6	58	83	Rnf14 E3 ubiquitin-protein ligase RNF14 isoform a
Nmt2	IPI00229324.1	0.741669	NA	NA	NA	NA	1.02912	1.05075	NA	0.966825	NA	NA	0.911566	14.8	13	16	N-myristoyltransferase 2;NMT 2|glycylpeptide N-tetradecanoyltransferase 2|myristoyl-CoA:protein N-myristoyltransferase 2|peptide N-myristoyltransferase 2|type II N-myristoyltransferase
Acadm	IPI00134961.1	1.0271	1.04965	NA	1.25065	1.13455	0.98929	0.936255	1.11103	0.915741	0.92467	0.974305	0.91161	21.4	33	55	acyl-Coenzyme A dehydrogenase, medium chain;medium-chain specific acyl-CoA dehydrogenase, mitochondrial
Anpep	IPI00319509.5	1.27659	1.06117	1.06725	NA	1.09701	NA	1.02099	1.05266	NA	1.09258	NA	0.911755	22.9	60	69	alanyl (membrane) aminopeptidase;alanyl aminopeptidase|aminopeptidase M|aminopeptidase N|aminopeptidase N/CD13|membrane protein p161|microsomal aminopeptidase
Sdk2	IPI00648795.1	NA	NA	NA	NA	NA	1.0178	NA	NA	NA	NA	NA	0.911863		2	2	sidekick homolog 2 (chicken);protein sidekick-2|sidekick 2
Rltpr	IPI00889268.1	NA	NA	0.925277	NA	0.733918	NA	1.02573	0.94136	0.871311	1.11437	1.1447	0.91209	10.7	26	32	RGD motif, leucine rich repeats, tropomodulin domain and proline-rich containing;RGD, leucine-rich repeat, tropomodulin and proline-rich containing protein|RGD, leucine-rich repeat, tropomodulin and proline-rich-containing protein|leucine-rich repeat-containing protein 16C
Gm5619	IPI00462453.5	NA	NA	NA	NA	0.850403	0.964758	NA	NA	0.84501	NA	NA	0.912265	35.7	98	168	Gm5619 Uncharacterized protein
Hspg2	IPI00515360.8	NA	NA	NA	1.11619	NA	1.564	1.10095	1.10935	NA	1.07914	1.14977	0.91234	12.2	114	130	perlecan (heparan sulfate proteoglycan 2);HSPG|basement membrane-specific heparan sulfate proteoglycan core protein
Uqcrc2	IPI00119138.1	1.28052	1.01092	1.07412	1.08398	1.10234	1.01406	0.996937	0.947159	1.01984	1.20096	1.19326	0.912355	71.3	339	1346	ubiquinol cytochrome c reductase core protein 2;complex III subunit 2|core protein II|cytochrome b-c1 complex subunit 2, mitochondrial|ubiquinol-cytochrome-c reductase complex core protein 2
Magi1	IPI00471108.1	NA	NA	NA	NA	NA	NA	0.882908	1.02947	0.923233	NA	0.964018	0.912402	14.7	39	43	membrane associated guanylate kinase, WW and PDZ domain containing 1;BAI1-associated protein 1|BAP-1|guanylate kinase membrane-associated inverted 1|membrane-associated guanylate kinase inverted 1|membrane-associated guanylate kinase, WW and PDZ domain-containing protein 1
Nadkd1	IPI00855212.1	NA	NA	NA	NA	NA	1.12917	NA	NA	0.683532	NA	NA	0.912525	33.2	39	43	NAD kinase domain containing 1;NAD kinase domain-containing protein 1
Idh3b	IPI00126635.1	1.24521	1.0566	0.952615	1.25122	1.19553	0.967637	0.865608	1.0855	0.927488	0.874133	1.05789	0.912633	42.7	147	321	isocitrate dehydrogenase 3 (NAD+) beta;N14A tumor-related protein|isocitrate dehydrogenase 3 beta|isocitrate dehydrogenase 3, beta subunit
Dvl1	IPI00653693.1	NA	NA	NA	NA	NA	NA	NA	NA	NA	0.930593	NA	0.912702	5.8	10	11	Dvl1 segment polarity protein dishevelled homolog DVL-1
Prph	IPI00230445.1	0.996562	1.4948	0.827246	NA	NA	1.21386	NA	0.959121	0.972222	NA	1.13793	0.912983	39.5	60	79	peripherin;peripherin 1
Magi2	IPI00719895.1	0.936338	NA	0.985923	NA	0.926257	NA	NA	0.944737	0.889578	NA	1.05071	0.913017	17.2	36	38	membrane associated guanylate kinase, WW and PDZ domain containing 2;activin receptor interacting protein 1|activin receptor-interacting protein 1|atrophin-1-interacting protein 1|membrane-associated guanylate kinase inverted 2|membrane-associated guanylate kinase, WW and PDZ domain-containing protein 2
G3bp1	IPI00130095.1	NA	NA	NA	NA	NA	NA	1.28926	0.912553	NA	NA	NA	0.913222	21.3	32	37	Ras-GTPase-activating protein SH3-domain binding protein 1;ATP-dependent DNA helicase VIII|G3BP-1|GAP SH3 binding protein|GAP SH3 domain-binding protein 1|HDH-VIII|ras GTPase-activating protein-binding protein 1
Gm15710	IPI00224505.7	1.18769	0.9285	1.11889	0.928711	1.02765	1.06727	0.92609	NA	1.09821	0.770813	0.83053	0.913519	39.3	85	149	ribosomal protein L13 pseudogene;-
Fus	IPI00830623.1	1.1852	0.878694	1.02446	1.03027	0.70121	1.10438	0.873057	0.906411	1.02381	NA	0.99092	0.913737	25	36	44	fusion, derived from t(12;16) malignant liposarcoma (human);RNA-binding protein FUS|hnRNP P2|pigpen protein|protein pigpen|translocated in liposarcoma
Slc7a5	IPI00331577.5	1.22364	0.788404	NA	0.884305	NA	NA	NA	1.12909	1.11254	NA	0.970761	0.91376	8.4	20	23	Slc7a5 large neutral amino acids transporter small subunit 1
Tra2a	IPI00377298.2	NA	NA	NA	NA	NA	NA	NA	NA	NA	NA	NA	0.913783	27.3	25	36	transformer 2 alpha homolog (Drosophila);TRA-2 alpha|TRA2-alpha|Tra2alpha|nuclear transformer-2 alpha|transformer-2 protein homolog A|transformer-2 protein homolog alpha
Mrp63	IPI00132487.1	NA	NA	NA	NA	NA	NA	NA	NA	0.954365	1.07512	NA	0.913822	6.9	6	7	mitochondrial ribosomal protein 63;mMRP63|ribosomal protein 63, mitochondrial
Mapt	IPI00407807.4	NA	NA	0.949933	0.931628	NA	NA	NA	NA	NA	NA	NA	0.913977		23	47	microtubule-associated protein tau;PHF-tau|neurofibrillary tangle protein|paired helical filament-tau
Xrn1	IPI00668938.1	NA	NA	1.01086	NA	NA	1.05296	0.980883	NA	NA	1.06493	NA	0.91429	7.3	22	22	5'-3' exoribonuclease 1;protein Dhm2|strand-exchange protein 1 homolog
Cbln3	IPI00119341.1	NA	NA	NA	NA	NA	NA	NA	NA	NA	NA	NA	0.914309	16.8	7	10	cerebellin 3 precursor protein;cerebellin-3|precerebellin 3
Zfml	IPI00608012.1	NA	NA	NA	NA	NA	NA	NA	1.03247	1.0316	0.84019	NA	0.914451	3.7	17	21	zinc finger, matrin-like;nuclear protein 220|zinc finger matrin-like protein|zinc finger protein 638
L1cam	IPI00831568.1	0.98734	1.14399	1.02764	0.796361	1.2714	1.01606	0.82069	0.920239	1.04905	0.903817	0.992118	0.914513	22.4	111	175	L1 cell adhesion molecule;neural cell adhesion molecule L1
Ppp1r37	IPI00279642.2	NA	NA	NA	NA	0.956529	NA	0.751699	NA	NA	NA	NA	0.914692	8.8	11	12	protein phosphatase 1, regulatory subunit 37;leucine rich repeat containing 68|leucine-rich repeat-containing protein 68|protein phosphatase 1 regulatory subunit 37
Ahnak2	IPI00918305.1	NA	NA	NA	1.12642	NA	NA	0.929764	0.923321	0.97806	NA	NA	0.914704	6.9	17	17	AHNAK nucleoprotein 2;-
Eml2	IPI00663323.2	NA	0.83921	NA	NA	1.04379	NA	0.877336	0.985519	1.06663	1.04872	1.03432	0.914706	20.1	35	45	echinoderm microtubule associated protein like 2;EMAP-2|echinoderm microtubule-associated protein-like 2
Dos	IPI00831665.2	1.04264	1.29184	0.996664	1.10826	1.07318	1.10131	1.00693	1.23022	NA	0.995302	NA	0.91503	13.8	42	45	downstream of Stk11;downstream of Stk11 protein|protein Dos
Gsn	IPI00759948.1	1.09996	1.04463	1.0385	1.14275	1.00608	0.977826	0.924849	0.931168	0.959997	0.995521	0.916256	0.915042	44.5	87	119	gelsolin;actin-depolymerizing factor|brevin
Tmem65	IPI00626928.1	1.1847	0.992876	1.06318	0.933509	0.992006	1.00703	1.01922	0.975331	NA	1.41186	0.876811	0.91521	28.2	51	106	transmembrane protein 65;-
Btbd17	IPI00119130.1	NA	NA	NA	NA	1.08905	0.877474	0.938643	0.990578	0.773576	0.984034	NA	0.915271	30.8	33	39	BTB (POZ) domain containing 17;BTB/POZ domain-containing protein 17
Klc1	IPI00845696.1	NA	NA	0.917001	0.82599	NA	NA	1.05135	1.10309	NA	1.0351	0.865834	0.915305	29.9	54	66	kinesin light chain 1;KLC 1|kinesin 2 60/70kDa
Psmb6	IPI00119239.2	NA	NA	NA	0.924733	NA	NA	0.995652	0.901625	0.928571	1.0159	NA	0.915337	40.3	27	43	proteasome (prosome, macropain) subunit, beta type 6;low molecular mass protein 19|macropain delta chain|multicatalytic endopeptidase complex delta chain|proteasome delta chain|proteasome subunit Y|proteasome subunit beta type-6|subunit 2
Prdx1	IPI00648105.1	0.929887	1.02375	0.91164	0.930863	0.94441	0.879012	1.00686	0.984874	0.904019	1.10888	0.932862	0.915497	49.4	71	138	peroxiredoxin 1;Trx dependent peroxide reductase 2|macrophage 23 Kd stress protein|macrophage 23 kDa stress protein|macrophage 23kDa stress protein|macrophase stress protein 22kDa|macrophase stress protein 23 kd|osteoblast specific factor 3|osteoblast-specific factor 3|peroxiredoxin-1|proliferation-associated gene A|thioredoxin dependent peroxide reductase 2|thioredoxin peroxidase 2|thioredoxin-d…
Ptprs	IPI00915502.1	1.01734	1.02383	1.06978	0.896933	1.09484	1.01053	0.896517	0.895514	1.0557	0.982296	1.10142	0.915505	35.5	201	303	protein tyrosine phosphatase, receptor type, S;R-PTP-sigma|Receptor-type tyrosine-protein phosphatase sigma|receptor-type tyrosine-protein phosphatase S|tissue-specific protein tyrosine phosphatase
Phb	IPI00133440.1	1.16844	1.0993	0.99406	1.06787	1.24925	0.968372	1.03054	0.895167	0.997496	1.06799	1.15193	0.915507	76.5	173	360	prohibitin;B-cell receptor-associated protein 32
Wdr47	IPI00890345.1	0.747523	0.95775	0.998849	1.21418	0.950201	1.07012	0.960223	1.10138	1.02641	1.0118	1.02714	0.915699	19.9	59	67	Wdr47 WD repeat-containing protein 47
Srrm2	IPI01008483.1	1.15784	NA	NA	NA	NA	NA	0.960502	NA	NA	0.945661	NA	0.915775	13.3	73	88	Srrm2 serine/arginine repetitive matrix protein 2
Gtf2i	IPI00876528.1	0.874345	1.03774	0.895314	0.674465	NA	0.996476	0.937931	1.09172	0.65862	0.899517	NA	0.915993	23.3	65	85	general transcription factor II I;BTK-associated protein 135|Bruton tyrosine kinase-associated protein 135|general transcription factor II-I
Nefl	IPI00554928.3	1.25886	1.59384	0.704169	1.08413	1.08046	0.954819	0.893596	1.07378	0.924603	0.766985	0.968473	0.916501	71.6	440	1702	neurofilament, light polypeptide;68 kDa neurofilament protein|neurofilament light polypeptide|neurofilament protein L|neurofilament triplet L protein
Ddx19a	IPI00123651.1	NA	NA	NA	NA	0.965953	NA	NA	0.987986	NA	NA	NA	0.916501	30.1	48	56	DEAD (Asp-Glu-Ala-Asp) box polypeptide 19a;ATP-dependent RNA helicase DDX19A|DEAD box RNA helicase DEAD5|DEAD box protein 19A|DEAD/H (Asp-Glu-Ala-Asp/His) box polypeptide 19|Ddx19-like protein|eukaryotic translation initiation factor 4A related sequence 1|eukaryotic translation initiation factor 4A-related sequence 1|mDEAD5
Tubb3	IPI00112251.1	0.788597	1.02269	0.858611	0.924316	0.920233	0.82781	1.00197	1.09346	0.927579	0.922363	1.00591	0.91654	62.2	406	2264	tubulin, beta 3 class III;betaIII-tubulin|tubulin beta-3 chain
Gyg	IPI00264062.6	NA	NA	NA	NA	NA	0.981656	NA	1.03286	NA	NA	NA	0.9167	12.9	12	14	glycogenin;GN-1|GN1|glycogenin 1|glycogenin-1
Eif3g	IPI00622371.3	1.09687	NA	0.844207	NA	NA	NA	1.05911	1.03893	0.93498	NA	NA	0.916879	36.2	26	28	eukaryotic translation initiation factor 3, subunit G;eIF-3 RNA-binding subunit|eIF-3-delta|eIF3 p42|eIF3 p44|eiF3 delta|eukaryotic translation initiation factor 3 RNA-binding subunit|eukaryotic translation initiation factor 3 subunit 4|eukaryotic translation initiation factor 3 subunit G|eukaryotic translation initiation factor 3, subunit 4 (delta)|eukaryotic translation initiation factor 3, sub…
Nomo1	IPI00222429.6	0.936033	1.06693	1.08713	0.619119	0.950147	1.09955	0.940385	1.00801	1.0129	1.08653	1.02062	0.916971	30.7	102	135	nodal modulator 1;-
Adcy1	IPI00130949.2	0.937096	0.971379	NA	0.872595	1.08119	0.970456	1.16231	NA	0.793927	1.07193	NA	0.917144	13.2	60	79	adenylate cyclase 1;ATP pyrophosphate-lyase 1|Ca(2+)/calmodulin-activated adenylyl cyclase|adenylate cyclase type 1|adenylate cyclase type I|adenylyl cyclase 1|barrelless
Ankrd17	IPI00118794.2	NA	NA	NA	NA	NA	NA	NA	0.813879	NA	NA	NA	0.917158	5.8	8	8	ankyrin repeat domain 17;ankyrin repeat domain containing protein FOE|ankyrin repeat domain-containing protein 17|gene trap ankyrin repeat protein
Tjp1	IPI01007655.1	NA	NA	0.992384	NA	NA	0.945568	NA	NA	0.972654	NA	0.989853	0.917249	17.2	72	82	Tjp1 tight junction protein ZO-1 isoform 1
Ptcd2	IPI00126857.2	NA	NA	NA	NA	NA	1.10641	NA	0.981955	NA	NA	NA	0.917477	4.5	11	11	pentatricopeptide repeat domain 2;pentatricopeptide repeat-containing protein 2, mitochondrial
Reps1	IPI00918109.1	0.906888	1.08443	0.950541	NA	1.11812	NA	1.01255	1.09671	0.90873	0.930144	0.879803	0.917495	13.6	29	37	RalBP1 associated Eps domain containing protein;RalBP1 associated Eps domain containing 1|ralBP1-associated Eps domain-containing protein 1|ralBP1-interacting protein 1
Vcam1	IPI00126834.1	1.30737	0.991063	0.97182	0.743164	NA	1.00281	0.81277	1.08065	1.03519	NA	NA	0.917495	21.5	59	63	vascular cell adhesion molecule 1;V-CAM 1|vascular cell adhesion protein 1
Kif2a	IPI00867847.1	0.72617	0.925521	0.951132	0.91907	0.927043	1.02165	0.962766	0.966136	0.893792	0.979759	0.932189	0.917554	38.8	95	143	kinesin family member 2A;kinesin heavy chain member 2|kinesin-2|kinesin-like protein KIF2A
Slc2a13	IPI00120751.8	1.29991	1.09977	1.04417	NA	1.0959	NA	0.923959	NA	1.17709	1.03021	NA	0.91759	14.6	37	41	solute carrier family 2 (facilitated glucose transporter), member 13;h(+)-myo-inositol cotransporter|h(+)-myo-inositol symporter|hmit|proton myo-inositol cotransporter
Fam117b	IPI00461475.5	NA	NA	NA	NA	NA	NA	1.06317	NA	0.940476	NA	NA	0.9177	7	7	10	family with sequence similarity 117, member B;amyotrophic lateral sclerosis 2 chromosomal region candidate gene 13 protein homolog|protein FAM117B
Nefm	IPI00323800.6	1.32843	1.99025	0.692988	1.20117	1.39883	0.970695	0.89351	1.1336	0.964782	0.762545	0.984171	0.917817	59.1	391	1146	neurofilament, medium polypeptide;160 kDa neurofilament protein|neurofilament 3, medium|neurofilament medium polypeptide|neurofilament protein M|neurofilament triplet M protein|neurofilament-M
Sh3gl2	IPI00648567.1	1.17378	1.17056	0.889507	0.81386	1.14829	0.993274	1.0062	1.11324	0.904497	0.965973	1.00845	0.91792	46.2	198	411	SH3-domain GRB2-like 2;SH3 domain protein 2A|SH3 domain-containing GRB2-like protein 2|SH3p4|endophilin A1|endophilin I|endophilin-1|endophilin-A1
Timm50	IPI00111045.1	1.2664	0.936315	1.09939	0.981447	1.0387	1.09337	1.11257	1.31334	0.875007	1.24242	1.02726	0.917963	28.9	63	121	translocase of inner mitochondrial membrane 50;mitochondrial import inner membrane translocase subunit TIM50|translocase of inner mitochondrial membrane 50 homolog
Vti1a	IPI00749705.2	1.30817	1.00847	NA	1.10947	1.04327	NA	NA	NA	NA	NA	NA	0.918459	37.1	24	24	vesicle transport through interaction with t-SNAREs homolog 1A (yeast);vesicle transport through interaction with t-SNAREs 1 homolog|vesicle transport through interaction with t-SNAREs homolog 1A|vesicle transport v-SNARE protein Vti1-like 2
Rpl10a	IPI00849927.1	NA	NA	0.99855	NA	1.14403	NA	0.904083	0.849094	1.03799	0.937321	0.814176	0.918691	35.5	41	76	ribosomal protein L10A;60S ribosomal protein L10a|NEDD-6|neural precursor cell expressed developmentally down-regulated protein 6
Tsc22d1	IPI00464104.3	NA	NA	NA	NA	NA	NA	NA	0.851446	NA	NA	NA	0.918777	3.1	8	9	TSC22 domain family, member 1;TSC22 domain family protein 1|Tgfb-stimulated clone 22 homolog|Tsc22-related inducible leucine zipper 1b|regulatory protein TSC-22|regulatory protein Tsc22|transforming growth factor beta 1 induced transcript 4
Cit	IPI00956788.1	0.748739	NA	NA	NA	NA	0.964859	NA	1.01342	NA	0.965069	NA	0.91884	23.3	169	186	citron;citron Rho-interacting kinase|citron kinase|citron-N|rho-interacting, serine/threonine-protein kinase 21
Ablim2	IPI00480577.1	NA	NA	NA	NA	NA	NA	NA	1.03091	NA	0.723445	NA	0.918938	17.2	17	17	actin-binding LIM protein 2;abLIM-2|actin-binding LIM protein family member 2
Pygb	IPI00229796.3	0.873864	0.967229	0.883514	0.77078	0.843297	0.869842	1.17734	1.08134	0.928138	1.24104	0.965517	0.918954	51	338	545	brain glycogen phosphorylase;glycogen phosphorylase, brain form
Gm20075	IPI00132539.3	NA	NA	NA	NA	NA	NA	NA	NA	NA	NA	NA	0.919419	22.8	3	3	basic transcription factor 3-like 4 pseudogene;-
Rbm25	IPI00662049.4	NA	NA	NA	NA	NA	NA	NA	NA	1.00746	NA	NA	0.919478		2	2	RNA binding motif protein 25;RNA-binding motif protein 25|RNA-binding protein 25
Tubb1	IPI00348094.4	0.898317	1.00596	0.870629	0.904779	NA	0.834277	0.986089	NA	0.854386	0.934606	0.980782	0.919481	14.4	32	220	tubulin, beta 1 class VI;tubulin beta-1 chain
Akap6	IPI00761399.1	NA	NA	NA	NA	NA	0.941767	NA	NA	NA	NA	NA	0.91952	1.6	5	6	A kinase (PRKA) anchor protein 6;A-kinase anchoring protein alpha|A-kinase anchoring protein beta|anchor protein 6
Add3	IPI00474386.1	0.889959	0.95293	0.971606	1.28711	0.918288	1.06982	0.983726	0.995978	0.854167	1.03919	1.07957	0.919725	26.1	90	129	Add3 gamma-adducin isoform b
Paics	IPI00624863.1	0.691194	0.934854	0.936915	NA	0.959609	1.00414	1.03568	0.948083	0.831202	0.929142	1.09172	0.919745	37.6	64	73	Paics Putative uncharacterized protein
Csde1	IPI00338717.3	NA	NA	1.01384	NA	0.974531	NA	NA	1.19601	NA	NA	0.942117	0.919939	18.5	53	58	cold shock domain containing E1, RNA binding;NRAS-related|cold shock domain-containing protein E1|upstream of NRAS
Rps14	IPI00322562.5	NA	1.04146	0.897517	NA	1.10768	0.896939	0.844714	NA	1.0591	0.855518	0.939164	0.919977	31.8	54	86	ribosomal protein S14;40S ribosomal protein S14
Mical3	IPI00890125.2	NA	0.921423	0.915578	1.12831	1.05178	0.976104	0.995213	0.992115	0.962442	1.01587	1.00423	0.920165	18.7	100	123	microtubule associated monoxygenase, calponin and LIM domain containing 3;flavoprotein oxidoreductase MICAL3|molecule interacting with CasL protein 3|protein MICAL-3|protein-methionine sulfoxide oxidase MICAL3
Capza1	IPI00877182.1	NA	NA	NA	NA	NA	NA	1.07589	0.921717	0.954987	NA	NA	0.920233	42.7	25	38	capping protein (actin filament) muscle Z-line, alpha 1;F-actin capping protein alpha-1 subunit|F-actin-capping protein subunit alpha-1|capZ alpha-1|capping protein alpha 1
Rras	IPI00114594.1	0.835811	NA	1.04706	0.942383	0.980143	0.954524	NA	NA	NA	1.31196	0.984417	0.920273	28.9	26	38	Harvey rat sarcoma oncogene, subgroup R;p23|ras-related protein R-Ras
Plcd1	IPI00321515.1	NA	NA	NA	NA	NA	NA	NA	0.770179	1.02568	NA	NA	0.920354	11.8	15	17	phospholipase C, delta 1;1-phosphatidylinositol 4,5-bisphosphate phosphodiesterase delta-1|1-phosphatidylinositol-4,5-bisphosphate phosphodiesterase delta-1|PLC-delta 1|PLC-delta-1|phosphoinositide phospholipase C-delta-1|phospholipase C delta 1 Lf|phospholipase C delta-1|phospholipase C-delta-1
Glcci1	IPI00274737.2	NA	NA	NA	NA	NA	NA	NA	NA	NA	NA	NA	0.920475	11.1	5	5	glucocorticoid induced transcript 1;glucocorticoid-induced gene 18 protein|glucocorticoid-induced transcript 1 protein|testhymin|thymocyte/spermatocyte selection 1|thymocyte/spermatocyte selection protein 1
Cacnb3	IPI00788347.1	1.02216	0.953327	0.88845	0.885696	0.946498	0.975895	0.909694	0.992559	0.990605	1.08302	1.04472	0.920477	29.2	53	73	calcium channel, voltage-dependent, beta 3 subunit;CAB3|Ca(v)beta3|calcium channel beta 3 subunit|calcium channel voltage-dependent subunit beta 3|voltage-dependent L-type calcium channel subunit beta-3
Rpl18	IPI00555113.2	0.888099	1.00596	0.991117	0.988939	1.03404	0.959646	0.903448	0.666317	1.12249	0.852612	0.915918	0.920477	24.5	33	130	ribosomal protein L18;60S ribosomal protein L18
Snx6	IPI00111827.4	NA	1.00298	0.954097	NA	NA	1.06325	0.94532	0.923288	NA	NA	1.02463	0.920477	36	59	78	sorting nexin 6;sorting nexin-6
Tuba1c	IPI00403810.2	0.84662	1.0494	NA	0.934142	0.898875	0.90319	1.06107	1.17105	0.862539	0.915789	0.958833	0.920908	70.2	411	2159	tubulin, alpha 1C;alpha-tubulin 6|alpha-tubulin isotype M-alpha-6|tubulin alpha-1C chain|tubulin alpha-6 chain|tubulin, alpha 6
Hnrnph2	IPI00108143.1	1.06243	1.141	0.932873	0.877139	1.08203	1.00242	0.928079	0.840326	1.01976	0.803828	1.10481	0.92111	34.7	119	201	heterogeneous nuclear ribonucleoprotein H2;heterogeneous nuclear ribonucleoprotein H'|hnRNP H'|hnRNP H2
Timm44	IPI00889924.1	1.20438	1.02006	0.964945	1.30708	1.06634	1.00773	0.888767	0.973439	1.02105	0.932427	0.940235	0.921172	44.9	86	103	Timm44 mitochondrial import inner membrane translocase subunit TIM44 precursor
Agl	IPI00970477.1	NA	0.893744	NA	NA	NA	NA	NA	NA	NA	NA	NA	0.921471				amylo-1,6-glucosidase, 4-alpha-glucanotransferase;glycogen debranching enzyme
2410002F23Rik	IPI00109705.3	NA	NA	NA	NA	NA	NA	1.00899	NA	NA	NA	NA	0.921598	14.1	10	10	RIKEN cDNA 2410002F23 gene;uncharacterized protein LOC668661
Pmm1	IPI00132682.1	0.994908	NA	NA	NA	NA	NA	0.995602	1.00453	1.02655	1.13663	NA	0.921619	31.7	18	22	phosphomannomutase 1;PMM 1|Secp53 homolog|phosphomannomutase Sec53p homolog mRNA
Scrn1	IPI00112536.1	0.79764	NA	NA	NA	NA	NA	1.13898	0.942271	NA	1.05817	0.850932	0.92183	43.7	39	46	secernin 1;secernin-1
Pfdn2	IPI00119545.2	NA	NA	0.96576	0.96758	NA	NA	0.923513	0.919785	0.821191	NA	0.961893	0.921937	57.1	28	35	prefoldin 2;prefoldin subunit 2
Spryd4	IPI00128201.1	1.21647	NA	NA	NA	NA	NA	0.96349	NA	NA	NA	NA	0.922055	31.4	11	13	SPRY domain containing 4;SPRY domain-containing protein 4
Me3	IPI00928125.1	1.37273	NA	NA	1.26305	NA	NA	1.12179	0.941646	NA	1.01528	NA	0.922238	23.2	22	24	Me3 NADP-dependent malic enzyme, mitochondrial precursor
Hnrnph1	IPI00133916.2	1.0555	1.10228	NA	NA	1.04864	1.00801	0.915681	0.887338	1.09325	0.768349	1.04348	0.92236	39.2	114	202	heterogeneous nuclear ribonucleoprotein H1;heterogeneous nuclear ribonucleoprotein H|hnRNP H
Rpl6	IPI00313222.5	1.19688	0.873883	1.10167	0.785156	0.756629	1.08133	0.98281	0.963111	0.766865	0.847847	1.03193	0.9224	38.5	142	210	ribosomal protein L6;60S ribosomal protein L6|TAX-responsive enhancer element-binding protein 107
-	IPI00990820.1	NA	0.918949	NA	1.19931	NA	NA	NA	NA	NA	0.955771	0.803267	0.922438	21.6	20	26	- Uncharacterized protein
Rad23b	IPI00975107.1	0.91733	NA	NA	NA	NA	NA	NA	0.949951	0.768849	1.00766	0.839682	0.922463	17.1	37	52	RAD23b homolog (S. cerevisiae);UV excision repair protein RAD23 homolog B|XP-C repair-complementing complex 58 kDa protein
Prmt1	IPI00974841.1	0.719711	0.977053	1.05627	NA	0.690977	1.07363	0.789163	NA	1.29644	NA	NA	0.922465	31.8	45	51	protein arginine N-methyltransferase 1;arginine N-methyltransferase 1|heterogeneous nuclear ribonucleoproteins methyltransferase-like 2|histone-arginine N-methyltransferase PRMT1
Mapt	IPI00331265.8	0.946519	NA	NA	NA	NA	NA	NA	0.987039	NA	1.15167	NA	0.922668		23	47	microtubule-associated protein tau;PHF-tau|neurofibrillary tangle protein|paired helical filament-tau
Sugt1	IPI00408957.3	0.973483	1.05629	0.956394	0.8669	1.1006	1.08776	0.935625	1.03803	1.03336	0.877006	1.15468	0.922948	57.4	70	88	SGT1, suppressor of G2 allele of SKP1 (S. cerevisiae);suppressor of G2 allele of SKP1 homolog
Nars	IPI00918997.1	0.848851	0.987314	0.952987	0.852709	0.712618	0.898327	1.04393	1.0416	0.724819	1.12529	1.03113	0.923072	25.3	52	64	asparaginyl-tRNA synthetase;asparagine--tRNA ligase, cytoplasmic|asparaginyl-tRNA synthetase, cytoplasmic
Rras2	IPI00323822.1	0.943974	0.998819	1.07799	0.938995	1.04777	0.96166	1.00463	0.938126	1.12118	1.03554	0.981788	0.923228	56.9	53	70	related RAS viral (r-ras) oncogene homolog 2;ras-related protein R-Ras2
Dagla	IPI00856692.1	1.111	0.981495	1.05928	1.00266	0.960301	1.08909	1.00571	1.0833	0.986428	1.03714	NA	0.923264	27	80	96	Dagla sn1-specific diacylglycerol lipase alpha
Pptc7	IPI00421081.3	NA	NA	NA	NA	NA	NA	NA	NA	NA	0.903922	0.882658	0.923309	28.1	20	23	PTC7 protein phosphatase homolog (S. cerevisiae);T-cell activation protein phosphatase 2C|protein phosphatase PTC7 homolog
Ptprs	IPI00754853.1	NA	NA	NA	NA	1.12321	0.991919	0.896686	NA	NA	NA	NA	0.92336	26	140	210	protein tyrosine phosphatase, receptor type, S;R-PTP-sigma|Receptor-type tyrosine-protein phosphatase sigma|receptor-type tyrosine-protein phosphatase S|tissue-specific protein tyrosine phosphatase
Akr7a5	IPI00331490.5	NA	NA	NA	1.37012	1.00973	0.971888	0.868785	1.18418	1.00397	NA	0.948979	0.923459	19.6	29	35	aldo-keto reductase family 7, member A5 (aflatoxin aldehyde reductase);SSA reductase|aflatoxin B1 aldehyde reductase member 2|succinic semialdehyde reductase
Ankrd34a	IPI00754546.2	NA	NA	NA	NA	NA	NA	NA	NA	1.10915	NA	NA	0.923664	11.7	11	12	ankyrin repeat domain 34A;ankyrin repeat domain 34
Nup98	IPI00989234.1	1.17629	NA	0.952609	0.933643	NA	1.18253	0.929139	0.837921	NA	0.805032	NA	0.923889	8.6	23	29	nucleoporin 98;-
Emc8	IPI00117416.1	0.91776	NA	1.07583	NA	0.965463	NA	0.917241	1.16949	NA	0.898743	0.954753	0.923923	33.8	26	30	ER membrane protein complex subunit 8;COX4 neighbor|neighbor of Cox4
Tenm1	IPI00720016.2	0.953371	NA	NA	0.937881	1.09684	1.05226	0.937849	0.923623	1.03959	0.850257	1.05183	0.924023	8.1	48	48	teneurin transmembrane protein 1;odd Oz/ten-m homolog 1|protein Odd Oz/ten-m homolog 1|ten-1|tenascin-M1|teneurin-1
Gpld1	IPI00225715.7	NA	NA	NA	NA	NA	NA	NA	NA	0.851907	0.925934	NA	0.924023	8.3	11	12	glycosylphosphatidylinositol specific phospholipase D1;GPI-PLD|GPI-specific phospholipase D|PI-G PLD|glycoprotein phospholipase D|glycosyl-phosphatidylinositol-specific phospholipase D|phosphatidylinositol-glycan-specific phospholipase D
Fnbp1	IPI00466701.3	NA	NA	0.981725	0.962958	NA	NA	NA	1.02336	0.814145	NA	0.921256	0.924041	20.6	33	40	formin binding protein 1;formin binding protein 17|formin-binding protein 1|formin-binding protein 17
Txnrd1	IPI00776252.1	0.886124	NA	NA	NA	NA	NA	NA	0.906632	1.01177	1.03905	NA	0.924179	25.6	24	25	thioredoxin reductase 1;TR alpha|thioredoxin reductase 1, cytoplasmic|thioredoxin reductase TR1
Homer2	IPI00944208.1	NA	1.25219	NA	NA	NA	NA	NA	1.05527	NA	NA	1.01872	0.924363	15.9	14	24	homer homolog 2 (Drosophila);VASP/Ena-related gene up-regulated during seizure and LTP 2|cupidin|homer protein homolog 2|homer, neuronal immediate early gene, 2|homer-2
Rbm14	IPI00404707.1	1.04444	NA	NA	NA	NA	NA	0.934086	1.21545	0.988721	0.903706	NA	0.924411	33.9	95	130	RNA binding motif protein 14;RNA-binding motif protein 14|RNA-binding protein 14|synaptotagmin interacting protein
Ppp1r9a	IPI00989672.2	0.994587	1.0332	0.918475	1.00114	1.09825	0.987952	1.01379	0.881356	0.935516	1.02422	NA	0.924453	31.2	65	72	protein phosphatase 1, regulatory (inhibitor) subunit 9A;Neurabin I|neurabin-1|neural tissue-specific F-actin binding protein
Rpl28	IPI00222547.6	1.08375	0.921549	1.0691	1.00098	1.0841	1.0999	0.945813	NA	1.27877	0.755684	0.925007	0.924453	32.1	38	81	ribosomal protein L28;60S ribosomal protein L28
Cad	IPI00620956.3	0.731048	0.933466	0.890507	NA	NA	NA	NA	1.1347	0.937451	NA	NA	0.924547	6.3	32	38	carbamoyl-phosphate synthetase 2, aspartate transcarbamylase, and dihydroorotase;-
Plch2	IPI00649874.3	NA	NA	NA	NA	NA	1.09531	NA	NA	0.947783	1.23927	1.01213	0.924667	5.7	24	25	phospholipase C, eta 2;1-phosphatidylinositol 4,5-bisphosphate phosphodiesterase eta-2|1-phosphatidylinositol-4,5-bisphosphate phosphodiesterase eta-2|PLC-L4|phosphoinositide phospholipase C-eta-2|phosphoinositide phospholipase C-like 4|phospholipase C-eta-2|phospholipase C-like 4|phospholipase C-like protein 4
Serpinb6a	IPI00944143.1	NA	NA	0.969454	1.12758	0.669006	1.00441	0.988512	1.05407	0.897679	1.04339	NA	0.924772	41.4	39	54	serine (or cysteine) peptidase inhibitor, clade B, member 6a;placental thrombin inhibitor|serine (or cysteine) proteinase inhibitor, clade B (ovalbumin), member 6|serine (or cysteine) proteinase inhibitor, clade B, member 6a|serine protease inhibitor 3|serpin B6
Tmed2	IPI00885547.1	1.17608	0.949533	0.955435	0.933978	1.02478	1.02895	NA	NA	NA	NA	NA	0.925007	63.5	27	46	transmembrane emp24 domain trafficking protein 2;COPI-coated vesicle membrane protein p24|Sid394p|coated vesicle membrane protein|membrane protein p24A|p24 family protein beta-1|sid 394|transmembrane emp24 domain-containing protein 2
Nxf1	IPI00652397.1	0.782543	NA	1.02476	1.11581	0.923263	1.05404	0.99161	1.21462	1.01197	1.03405	NA	0.92518	17.3	32	36	Nxf1 Putative uncharacterized protein
Cpne3	IPI00266752.2	NA	NA	0.975034	NA	NA	1.03273	1.13252	NA	NA	NA	NA	0.925276	8.8	14	20	copine III;copine-3
Sorbs1	IPI00468140.2	0.997361	NA	NA	NA	1.07996	NA	0.977663	1.03452	0.933076	0.894018	1.04713	0.925342	27.5	84	101	sorbin and SH3 domain containing 1;SH3 domain protein 5|c-Cbl-associated protein|ponsin|sorbin and SH3 domain-containing protein 1
Smcr8	IPI00223251.4	0.656722	0.928687	1.03506	NA	0.901797	NA	1.0524	0.968723	NA	0.983495	NA	0.925425	16.6	43	45	Smith-Magenis syndrome chromosome region, candidate 8 homolog (human);Smith-Magenis syndrome chromosomal region candidate gene 8 protein homolog
Rundc2a	IPI00876297.2	NA	NA	NA	NA	NA	NA	0.906404	0.922233	0.910714	NA	NA	0.925447	11.8	8	8	Rundc2a RUN domain containing 2A
Mpdz	IPI00404052.3	0.868819	NA	NA	NA	0.977663	NA	0.924138	0.928684	1.02476	0.954344	NA	0.925447	9.7	39	42	multiple PDZ domain protein;multi-PDZ domain protein 1
Hnrnph1	IPI00224729.1	1.10795	1.15003	0.992797	0.905281	1.08856	1.00518	0.905827	0.992697	0.968727	0.805765	1.10481	0.925474	37.3	114	202	heterogeneous nuclear ribonucleoprotein H1;heterogeneous nuclear ribonucleoprotein H|hnRNP H
Tpd52l1	IPI00988837.1	NA	NA	NA	NA	NA	1.00703	0.987483	0.964008	1.00595	NA	NA	0.925588	23.5	13	24	tumor protein D52-like 1;mD53|tumor protein D53
Traf3	IPI00788392.1	NA	1.03005	0.886255	NA	0.61564	NA	0.911283	0.987949	NA	1.12922	NA	0.925731	13.5	26	33	TNF receptor-associated factor 3;CD40 receptor-associated factor 1|TRAFAMN
Tra2b	IPI00970572.1	1.24901	1.03727	1.0197	NA	1.26332	0.949799	0.933218	1.07864	1.07144	0.90395	0.915026	0.925813	44.7	42	64	transformer 2 beta homolog (Drosophila);TRA-2 beta|TRA2-beta|silica-induced gene 41 protein|splicing factor, arginine/serine-rich 10 (transformer 2 homolog, Drosophila)|transformer-2 protein homolog B|transformer-2 protein homolog beta
Dync1i2	IPI00653072.1	NA	NA	1.00991	1.12837	0.944213	NA	0.94543	NA	1.01772	NA	0.844107	0.925913	21	22	25	dynein cytoplasmic 1 intermediate chain 2;DH IC-2|cytoplasmic dynein 1 intermediate chain 2|cytoplasmic dynein intermediate chain 2 isoform 2.1|cytoplasmic dynein intermediate chain 2 isoform 2.2|cytoplasmic dynein intermediate chain 2 isoform 2.5|dynein intermediate chain 2, cytosolic|dynein, cytoplasmic, intermediate chain 2
Cdh13	IPI00458574.1	1.05954	1.12314	NA	NA	NA	0.962833	NA	0.871555	NA	NA	0.924514	0.926142		11	12	cadherin 13;H-cadherin|T-cad|cadherin-13|heart cadherin
Ston2	IPI00227349.1	0.87191	NA	NA	NA	NA	NA	NA	0.914492	1.06845	0.974163	NA	0.926422	9.2	17	21	stonin 2;stoned B|stonin-2
Hltf	IPI00399941.2	NA	NA	NA	NA	NA	NA	NA	NA	0.652778	NA	NA	0.926441	2.7	3	4	helicase-like transcription factor;SWI/SNF related, matrix associated, actin dependent regulator of chromatin, subfamily a, member 3|SWI/SNF-related matrix-associated actin-dependent regulator of chromatin subfamily A member 3|TNF-response element-binding protein|helicase-like transcription factor-like protein|sucrose nonfermenting protein 2-like 3
Epb4.1l3	IPI00404739.4	0.964696	0.974925	0.9615	NA	1.04869	NA	0.977145	1.04318	0.99523	0.986466	1.17329	0.926441	59.1	99	148	erythrocyte protein band 4.1-like 3;DAL-1|band 4.1-like protein 3|differentially expressed in adenocarcinoma of the lung protein 1|mDAL-1
Magi1	IPI00471107.1	1.14608	0.949258	0.983133	0.978908	NA	NA	0.854676	0.928215	NA	1.03541	1.01675	0.926441	7.9	15	17	membrane associated guanylate kinase, WW and PDZ domain containing 1;BAI1-associated protein 1|BAP-1|guanylate kinase membrane-associated inverted 1|membrane-associated guanylate kinase inverted 1|membrane-associated guanylate kinase, WW and PDZ domain-containing protein 1
-	IPI00895103.1	NA	NA	NA	NA	NA	NA	0.926601	0.928215	NA	NA	NA	0.926441	10.1	10	11	- Protein
Gm7061	IPI00986609.1	NA	NA	NA	NA	0.673605	1.00598	1.24474	1.10033	0.880438	1.15384	0.889915	0.926532	10.3	28	33	predicted gene 7061;proteasome subunit beta type-1-like
Setd3	IPI00313968.8	NA	NA	0.989842	NA	0.967899	0.958835	NA	1.06381	NA	0.866812	NA	0.92654	27.4	50	59	SET domain containing 3;SET domain-containing protein 3|endothelial differentiation inhibitory protein D10|histone-lysine N-methyltransferase setd3
Snx1	IPI00876001.20	1.13867	NA	0.936064	1.08463	1.06249	0.997255	0.954165	0.993005	0.873861	0.948718	0.938787	0.926857	34.7	61	86	sorting nexin 1;sorting nexin-1
Nck2	IPI00309413.5	NA	NA	NA	NA	NA	NA	0.970227	NA	0.998923	NA	0.915508	0.927098	16.6	16	17	non-catalytic region of tyrosine kinase adaptor protein 2;NCK adaptor protein 2|SH2/SH3 adaptor protein NCK-beta|cytoplasmic protein NCK2|growth factor receptor-bound protein 4
Esyt1	IPI00128450.1	NA	1.03565	0.998536	0.972543	1.03502	1.02771	0.996127	NA	0.843188	NA	NA	0.927112	23	73	86	extended synaptotagmin-like protein 1;E-Syt1|extended synaptotagmin-1|family with sequence similarity 62 (C2 domain containing), member A|membrane bound C2 domain containing protein|membrane-bound C2 domain-containing protein
Wdr24	IPI00229321.1	NA	NA	NA	NA	NA	NA	NA	NA	0.914998	NA	NA	0.927435	5.4	7	7	WD repeat domain 24;WD repeat-containing protein 24
Ccar1	IPI00753725.3	NA	NA	1.03081	NA	NA	NA	NA	0.94964	NA	NA	NA	0.927435		10	20	cell division cycle and apoptosis regulator 1;CARP-1|cell cycle and apoptosis regulatory protein 1|cell division cycle and apoptosis regulator protein 1
Kbtbd11	IPI00672611.1	0.685847	0.913873	1.04068	0.799394	0.933144	0.997157	0.991466	0.959131	0.910044	1.0041	1.04234	0.927485	27	70	88	kelch repeat and BTB (POZ) domain containing 11;kelch repeat and BTB domain-containing protein 11
Dync1i1	IPI00226946.2	0.787144	0.988843	1.01724	NA	0.896505	0.967081	1.01318	0.967704	1.01381	1.19824	0.902186	0.927488	34.6	57	66	dynein cytoplasmic 1 intermediate chain 1;Dynein intermediate chain 1, cytosolic (DH IC-1) (Cytoplasmic dynein intermediate chain 1)|cytoplasmic dynein 1 intermediate chain 1|cytoplasmic dynein intermediate chain 1 isoform 1.6|dynein, cytoplasmic, intermediate chain 1
Lcp1	IPI00118892.6	NA	NA	1.03309	NA	NA	NA	NA	0.92652	0.925541	1.05195	NA	0.927544	16.4	20	26	lymphocyte cytosolic protein 1;65 kDa macrophage protein|L-fimbrin|L-plastin (Lymphocyte cytosolic protein 1) (LCP-1) (65 kDa macrophage protein) (PP65)|plastin 2, L|plastin-2
Srsf6	IPI00310880.4	1.04782	0.920775	1.02064	0.794922	NA	0.963135	0.953285	1.0667	0.989087	NA	0.953525	0.92757	23.3	35	48	serine/arginine-rich splicing factor 6;arginine/serine-rich splicing factor 6|splicing factor, arginine/serine-rich 6
Kcnd3	IPI00129489.1	NA	NA	NA	NA	1.06119	NA	NA	NA	1.06416	NA	NA	0.927708	14.7	28	32	potassium voltage-gated channel, Shal-related family, member 3;potassium channel Kv4.3L|potassium channel Kv4.3M|potassium voltage-gated channel subfamily D member 3|voltage-gated potassium channel subunit Kv4.3
Tmem132a	IPI00882034.1	1.07744	NA	1.03271	NA	1.16153	0.962281	1.16256	NA	NA	0.933108	NA	0.927765	16.7	19	21	transmembrane protein 132A;HSPA5-binding protein 1|heat shock 70kDa protein 5 binding protein 1|heat shock protein 5 binding protein 1
Pck2	IPI00223060.1	1.23508	NA	0.911155	1.05578	1.29032	NA	0.861915	1.066	0.92772	NA	NA	0.927776	31.2	54	59	phosphoenolpyruvate carboxykinase 2 (mitochondrial);phosphoenolpyruvate carboxykinase [GTP], mitochondrial|phosphoenolpyruvate carboxylase
Ndufa4	IPI00125929.2	1.33905	1.01887	1.09587	1.02531	1.14494	1.0862	0.984987	1.02536	1.18174	1.08373	1.08471	0.92797	54.9	63	354	NADH dehydrogenase (ubiquinone) 1 alpha subcomplex, 4;CI-MLRQ|NADH dehydrogenase (ubiquinone) 1 alpha subcomplex, 4 (9 kDa, MLRQ)|NADH dehydrogenase [ubiquinone] 1 alpha subcomplex subunit 4|NADH-ubiquinone oxidoreductase MLRQ subunit|complex I-MLRQ
Wdr54	IPI00127376.1	NA	NA	NA	NA	0.988105	NA	0.990655	0.920821	NA	1.10172	NA	0.927982	15	14	17	WD repeat domain 54;WD repeat-containing protein 54
Nudcd1	IPI00884467.1	NA	NA	NA	NA	NA	NA	1.01877	0.962114	NA	NA	NA	0.927992	10	6	6	NudC domain containing 1;chronic myelogenous leukemia tumor antigen 66|nudC domain-containing protein 1
Nhlrc2	IPI00227730.1	NA	NA	0.953421	NA	NA	1.00027	0.955678	NA	0.838294	1.089	NA	0.928146	10.8	16	18	NHL repeat containing 2;NHL repeat-containing protein 2
Ndufs8	IPI00170093.3	1.37238	1.10311	1.01799	1.21956	1.04444	1.0209	1.46897	0.963926	0.624754	1.08735	1.22702	0.928185	42.5	90	190	NADH dehydrogenase (ubiquinone) Fe-S protein 8;NADH dehydrogenase [ubiquinone] iron-sulfur protein 8, mitochondrial|NADH-ubiquinone oxidoreductase 23 kDa subunit|complex I-23kD
Usp10	IPI00955687.1	NA	0.872751	0.984157	1.2685	0.933224	1.02733	1.01526	0.779513	1.02044	NA	NA	0.928234	15.3	41	52	ubiquitin specific peptidase 10;deubiquitinating enzyme 10|ubiquintin c-terminal hydrolase related polypeptide|ubiquitin carboxyl-terminal hydrolase 10|ubiquitin specific protease 10|ubiquitin thioesterase 10|ubiquitin thiolesterase 10|ubiquitin-specific-processing protease 10
Prrc2b	IPI00380415.2	NA	NA	NA	NA	NA	NA	NA	NA	0.91369	NA	NA	0.928429	5.7	9	9	proline-rich coiled-coil 2B;HLA-B-associated transcript 2-like 1|proline-rich coiled-coil protein 2B|protein BAT2-like 1|protein PRRC2B
Ywhab	IPI00760000.1	0.986381	0.981628	1.00296	1.09766	0.792802	1.09739	1.03014	1.03188	0.951712	1.0615	0.930049	0.928429	57	147	505	tyrosine 3-monooxygenase/tryptophan 5-monooxygenase activation protein, beta polypeptide;14-3-3 protein beta|14-3-3 protein beta/alpha|KCIP-1|protein kinase C inhibitor protein 1|tyrosine 3/tryptophan 5 -monooxygenase activation protein, beta polypeptide
Abcb1a	IPI00311780.4	1.22298	1.03129	1.16842	1.03468	1.12743	1.00323	0.937785	0.915879	1.07965	1.11166	NA	0.928429	30.3	120	157	ATP-binding cassette, sub-family B (MDR/TAP), member 1A;ATP-binding cassette sub-family B member 1A|ATP-binding cassette, sub-family B (MDR/TAP), member 4|ATP-binding cassette, subfamily B, member 1A|P glycoprotein 3|P-glycoprotein 3|ecotropic viral integration site 32|multi-drug resistance 3|multidrug resistance protein 1A|multidrug resistance protein 3|multiple drug resistant 1a
AK157302	IPI00849134.1	1.47102	NA	NA	NA	NA	0.9838	NA	1.17379	NA	1.01488	NA	0.928499	44.2	17	26	cDNA sequence AK157302;-
Gm6981	IPI00625893.3	NA	NA	NA	NA	NA	NA	NA	NA	NA	NA	NA	0.928671	31.9	12	44	Gm6981 Glyceraldehyde-3-phosphate dehydrogenase
Strn3	IPI00955742.1	NA	NA	0.901185	0.866422	0.991245	NA	0.911308	0.871668	NA	0.935129	0.91	0.928718	20.2	35	37	striatin, calmodulin binding protein 3;SG2NA beta isoform|cell cycle autoantigen SG2NA|nuclear autoantigen|s/G2 antigen|striatin-3|striatin-3 35 kDa
Nadkd1	IPI00662342.3	NA	NA	NA	NA	NA	NA	1.00816	NA	0.93371	0.93122	NA	0.92883	28.3	39	43	NAD kinase domain containing 1;NAD kinase domain-containing protein 1
Hgs	IPI00929837.1	1.02415	1.12314	0.928924	0.931641	1.11165	1.06727	1.04374	0.986039	1.01389	0.945526	1.00545	0.928964	23.2	74	97	HGF-regulated tyrosine kinase substrate;hepatocyte growth factor-regulated tyrosine kinase substrate
Pycrl	IPI00153234.2	0.894905	NA	NA	NA	NA	NA	0.956895	1.10117	1.10512	1.00617	0.783906	0.929011	22.3	18	24	pyrroline-5-carboxylate reductase-like;P5C reductase 3|P5CR 3|pyrroline-5-carboxylate reductase 3|pyrroline-5-carboxylate reductase-like protein
Nsfl1c	IPI00399449.1	NA	1.15119	0.999164	NA	1.12341	NA	0.99823	1.01574	0.872126	1.01734	0.968293	0.929314	55.1	68	85	NSFL1 (p97) cofactor (p47);NSFL1 cofactor p47|p97 cofactor p47
Magi2	IPI00756092.1	NA	1.0144	NA	NA	0.947892	NA	NA	0.985754	0.806548	NA	NA	0.929423	9.6	27	28	membrane associated guanylate kinase, WW and PDZ domain containing 2;activin receptor interacting protein 1|activin receptor-interacting protein 1|atrophin-1-interacting protein 1|membrane-associated guanylate kinase inverted 2|membrane-associated guanylate kinase, WW and PDZ domain-containing protein 2
H2afz	IPI00331734.5	NA	NA	NA	NA	1.11379	0.800531	0.867978	NA	0.864223	0.867943	0.89997	0.929423	51.6	28	121	H2A histone family, member Z;H2A/z|histone H2A.Z
Myo1c	IPI00467172.2	NA	NA	NA	NA	NA	0.881013	NA	0.878365	NA	NA	NA	0.929423	12.8	23	26	myosin IC;MMI-beta|myosin I beta|myosin-Ibeta|myosin-Ic|nuclear myosin I beta|unconventional myosin-Ic
Crk	IPI00345994.2	NA	NA	NA	NA	NA	NA	1.02857	1.1346	1.08682	1.01404	0.977673	0.929452	54.4	35	44	v-crk sarcoma virus CT10 oncogene homolog (avian);CT-10 related kinase 3|adapter molecule crk|avian sarcoma virus CT10 (v-crk) oncogene homolog|p38|proto-oncogene c-crk|v-crk sarcoma virus CT10 oncogene-like protein
Mios	IPI00311785.4	NA	NA	NA	NA	NA	NA	1.14286	NA	NA	0.971642	NA	0.929578	8.5	9	10	missing oocyte, meiosis regulator, homolog (Drosophila);WD repeat-containing protein mio
Akap5	IPI00974830.1	1.37002	1.0429	0.888255	1.05966	1.06541	0.799806	1.20588	1.00449	1.04932	1.22556	1.00338	0.929649	54.3	106	136	A kinase (PRKA) anchor protein 5;A-kinase anchor protein 150 kDa|A-kinase anchor protein 5|cAMP-dependent protein kinase regulatory subunit II high affinity-binding protein
-	IPI00621229.1	0.934035	0.925862	NA	NA	0.917714	1.07229	NA	1.03516	1.00052	0.810665	0.983615	0.929673	38.9	55	72	- 24 kDa protein
Add1	IPI00225322.1	0.845478	1.00003	0.945706	1.23798	0.971303	0.98996	1.03538	0.97009	0.870532	1.04289	0.915982	0.929876	52.7	192	307	adducin 1 (alpha);alpha-adducin|erythrocyte adducin subunit alpha
Tbr1	IPI00750718.1	NA	NA	NA	NA	NA	NA	NA	NA	0.897673	NA	NA	0.92988	10.8	6	6	T-box brain gene 1;T-box brain protein 1|T-brain-1|TBR-1|TES-56
Rbmxl1	IPI00663587.1	1.31181	0.94487	NA	NA	0.832685	0.866264	0.943931	1.01396	0.959325	0.875598	0.898589	0.929914	45.1	61	95	RNA binding motif protein, X linked-like-1;RNA binding motif protein, X chromosome retrogene|RNA binding motif protein, X-linked-like-1|RNA-binding motif protein, X chromosome|heterogeneous nuclear ribonucleoprotein G (hnRNP G)|heterogeneous nuclear ribonucleoprotein G-like 1|hnRNP G
Tpp2	IPI00469194.2	0.924775	1.00427	0.93725	0.886882	0.895913	0.936954	1.11581	0.929923	0.834518	1.08279	1.07754	0.929966	24.2	100	119	tripeptidyl peptidase II;TPP-II|tripeptidyl aminopeptidase|tripeptidyl-peptidase 2|tripeptidyl-peptidase II
Evl	IPI00311253.5	1.0219	NA	NA	0.820266	1.05225	1.14672	0.961576	1.01396	1.02877	0.905673	0.926523	0.930105	41.7	48	53	Ena-vasodilator stimulated phosphoprotein;ena/VASP-like protein
C1qtnf4	IPI00875805.1	NA	NA	NA	NA	NA	0.996855	NA	NA	NA	NA	NA	0.93014	30.7	7	7	C1q and tumor necrosis factor related protein 4;complement C1q tumor necrosis factor-related protein 4
Nufip2	IPI00761357.2	NA	NA	NA	NA	NA	NA	1.06714	1.02765	0.978431	0.925665	0.918257	0.930147	15.1	22	24	nuclear fragile X mental retardation protein interacting protein 2;82 kDa FMRP-interacting protein|82-FIP|FMRP-interacting protein 2|nuclear fragile X mental retardation-interacting protein 2|proliferation-inducing gene 1
Gm10071	IPI00988790.1	1.18662	1.02321	1.10924	0.942384	1.09346	1.01646	0.807897	0.89278	1.0958	0.72149	NA	0.930162	39.3	85	149	predicted gene 10071;-
Kif3b	IPI00465809.2	NA	1.04812	0.928924	0.913517	0.965461	0.915686	0.94876	1.12124	0.904684	0.982775	0.985165	0.930313	30.3	61	65	kinesin family member 3B;kinesin-like protein KIF3B|microtubule plus end-directed kinesin motor 3B
Homer3	IPI00395047.1	NA	NA	NA	NA	NA	0.905833	0.959697	1.0508	1.0129	NA	1.12038	0.930398	41.8	52	74	homer homolog 3 (Drosophila);homer protein homolog 3|homer, neuronal immediate early gene, 3|homer-3
Clip2	IPI00408543.5	NA	NA	NA	NA	0.803625	NA	NA	0.971087	0.975301	1.08038	NA	0.930417	30.3	37	42	CAP-GLY domain containing linker protein 2;CAP-Gly domain-containing linker protein 2|cytoplasmic linker 2|cytoplasmic linker protein 1, 115 kDa|cytoplasmic linker protein 115|cytoplasmic linker protein 2
Eif2c2	IPI00229988.2	NA	NA	0.974334	0.925076	0.878875	NA	1.00886	1.11864	0.981151	0.874641	NA	0.930417	21.6	45	49	eukaryotic translation initiation factor 2C, 2;Piwi/Argonaute family protein meIF2C2|argonaute 2|argonaute2|eIF-2C 2|eIF2C 2|mAgo2|protein argonaute-2|protein slicer
Acadl	IPI00119114.2	1.19571	1.05859	1.02468	1.18848	1.08116	1.01694	0.895874	1.09372	1.00099	0.979799	1.00591	0.930417	33.7	70	96	acyl-Coenzyme A dehydrogenase, long-chain;acetyl-Coenzyme A dehydrogenase, long-chain|long-chain specific acyl-CoA dehydrogenase, mitochondrial
Kcmf1	IPI00848966.3	NA	NA	NA	NA	NA	NA	0.908887	0.984048	0.905053	0.920868	NA	0.930636	42.9	18	19	potassium channel modulatory factor 1;E3 ubiquitin-protein ligase KCMF1|clone DEBT-91|debt-91|differentially expressed in branching tubulogenesis 91|potassium channel modulatory factor DEBT-91
C2cd4c	IPI00318140.2	1.32843	NA	0.930898	1.07341	1.22811	1.09057	1.05905	1.29113	0.999008	0.940332	NA	0.930844	19.8	24	29	C2 calcium-dependent domain containing 4C;C2 calcium-dependent domain-containing protein 4C|C2cd4cC2CD4 family|family with sequence similarity 148, member C|nuclear-localized factor 3
-	IPI00990544.1	NA	NA	NA	NA	NA	NA	NA	NA	0.993056	NA	NA	0.930908	37.9	28	181	- Uncharacterized protein
Lphn1	IPI00623958.3	NA	NA	0.971372	0.981445	NA	NA	NA	NA	NA	NA	NA	0.930911	13.4	27	31	latrophilin 1;CIRL-1|calcium-independent alpha-latrotoxin receptor 1|latrophilin-1|lectomedin-2
Lin7b	IPI00136496.1	NA	NA	0.838597	NA	NA	NA	1.02613	1.06725	1.03987	NA	0.990976	0.931056	42	24	31	lin-7 homolog B (C. elegans);lin 7 homolog b|mammalian lin-seven protein 2|protein lin-7 homolog B|veli-2|vertebrate homolog of C. elegans Lin-7 type 2|vertebrate lin-7 homolog 2
Gabrb2	IPI00955696.1	1.19651	0.985363	1.16908	0.878857	0.950657	1.03855	0.965158	0.903339	1.04698	1.11968	NA	0.931255	27.5	119	265	gamma-aminobutyric acid (GABA) A receptor, subunit beta 2;GABA(A) receptor subunit beta-2|gamma-aminobutyric acid (GABA-A) receptor, subunit beta 2|gamma-aminobutyric acid A receptor, subunit beta 2|gamma-aminobutyric acid receptor beta-2 subunit|gamma-aminobutyric acid receptor subunit beta-2
Ncor2	IPI00776290.1	0.823411	NA	NA	NA	NA	NA	0.920163	0.952055	1.00595	0.785168	NA	0.931412	2.8	20	26	nuclear receptor co-repressor 2;N-CoR2|T3 receptor-associating factor|TRAC|nuclear receptor corepressor 2|silencing mediator of retinoic acid and thyroid hormone receptor|silencing mediator of retinoid acid and thyroid hormone receptor|thyroid-, retinoic-acid-receptor-associated corepressor
Txnrd2	IPI00350590.7	1.43486	NA	NA	NA	NA	NA	NA	NA	NA	NA	NA	0.931412	1.6	6	9	thioredoxin reductase 2;TR beta|thioredoxin reductase 2, mitochondrial|thioredoxin reductase TR3
Atp11a	IPI00464293.2	NA	1.07195	1.09614	NA	NA	0.991537	NA	NA	NA	1.03845	NA	0.931507	6.9	16	17	ATPase, class VI, type 11A;ATPase 11A, class VI|ATPase 11A, p type|ATPase, class 1, member h|probable phospholipid-transporting ATPase IH
Ylpm1	IPI00621973.4	NA	NA	NA	0.846046	NA	1.09924	0.964018	0.953184	0.909402	0.937937	NA	0.931521	11.1	48	55	YLP motif containing 1;YLP motif-containing protein 1|nuclear protein ZAP|nuclear protein ZAP3
Arl1	IPI00975092.1	1.15251	NA	NA	NA	0.790705	NA	NA	NA	1.05357	NA	1.0499	0.93156	24.6	19	26	ADP-ribosylation factor-like 1;ADP-ribosylation factor-like protein 1|ADP-ribosylation-like 1
Ywhah	IPI00227392.5	0.994954	1.00937	1.00964	1.09271	0.792802	1.1009	1.03451	0.993513	0.941468	1.04115	0.923153	0.931571	55.7	131	459	tyrosine 3-monooxygenase/tryptophan 5-monooxygenase activation protein, eta polypeptide;14-3-3 eta|14-3-3 protein eta
Wbp2	IPI00129045.1	NA	0.94141	NA	NA	0.95233	1.08834	NA	NA	0.865844	NA	1.20887	0.93187	23.8	34	59	WW domain binding protein 2;WBP-2|WW domain-binding protein 2
Gm5620	IPI00129028.1	NA	1.06882	NA	NA	0.883739	NA	1.08093	1.15623	0.824136	1.00637	NA	0.93189		193	1045	predicted gene 5620;-
Tuba1b	IPI00117348.4	0.805518	1.11122	0.932081	0.910227	0.898875	0.90319	1.06768	1.17105	0.90353	0.989206	0.958833	0.93189	72.5	514	3085	tubulin, alpha 1B;alpha-tubulin 2|alpha-tubulin isotype M-alpha-2|tubulin alpha-1B chain|tubulin alpha-2 chain|tubulin, alpha 2
Uba2	IPI00130173.1	NA	0.945382	0.921053	0.842535	0.597113	0.980281	0.922231	0.98899	0.971465	0.926541	NA	0.931938	24	34	37	ubiquitin-like modifier activating enzyme 2;SUMO-activating enzyme subunit 2|SUMO1 activating enzyme subunit 2|Sumo-1 activating enzyme subunit 2|anthracycline-associated resistance ARX|ubiquitin-like 1 (sentrin) activating enzyme E1B|ubiquitin-like 1 (sentrin) activating enzyme subunit 2|ubiquitin-like 1-activating enzyme E1B
Lrrk2	IPI00227565.2	NA	NA	NA	NA	NA	NA	NA	NA	NA	NA	NA	0.931946	3.7	13	13	leucine-rich repeat kinase 2;leucine-rich repeat serine/threonine-protein kinase 2
Pabpc4	IPI00420950.3	1.1277	NA	NA	NA	NA	NA	NA	NA	NA	NA	NA	0.931966	10.8	10	15	poly(A) binding protein, cytoplasmic 4;polyadenylate-binding protein 4
Stmn3	IPI00309223.4	NA	NA	0.987146	1.21333	1.06942	NA	0.954031	NA	1.23751	NA	0.904724	0.932135	36.1	31	36	stathmin-like 3;SCG10-like protein|SCG10-related protein HiAT3|Scgn10 like-protein|hippocampus abundant transcript 3|stathmin-3
Acads	IPI00331251.1	NA	NA	NA	NA	NA	NA	NA	NA	NA	NA	NA	0.932154	5.1	6	6	Acads Acyl-Coenzyme A dehydrogenase, short chain, isoform CRA_a
Ssbp1	IPI00408243.1	1.66954	NA	NA	1.4603	NA	NA	0.880566	1.05895	0.95602	0.868902	1.02139	0.932159	33.8	20	22	single-stranded DNA binding protein 1;mt-SSB|single-stranded DNA-binding protein, mitochondrial
Bcan	IPI00869394.1	NA	1.00707	NA	NA	NA	1.04137	0.994388	0.922283	1.04791	0.975344	0.963588	0.93216	25.3	60	69	Bcan brevican core protein isoform 1
Nup35	IPI00985655.1	NA	NA	NA	NA	NA	NA	NA	1.17636	NA	0.852322	1.0288	0.932253	19.2	12	13	nucleoporin 35;35 kDa nucleoporin|mitotic phosphoprotein 44|nuclear pore complex protein Nup53|nucleoporin NUP53
Slc20a2	IPI01007750.1	1.20591	0.964072	1.10932	1.35426	1.0663	0.993129	0.946047	NA	NA	NA	NA	0.932254	14.8	39	54	Slc20a2 sodium-dependent phosphate transporter 2
Gm2000	IPI00263879.4	1.05752	0.854733	1.08983	NA	0.774319	0.865145	0.998116	NA	1.04482	NA	0.923717	0.93238	25.2	23	68	ribosomal protein L35 pseudogene;-
Etfdh	IPI00882287.1	1.36521	1.21296	NA	NA	1.3273	1.08133	0.928443	0.946418	0.996032	1.03345	NA	0.932381	32	79	120	electron transferring flavoprotein, dehydrogenase;ETF dehydrogenase|ETF-QO|ETF-ubiquinone oxidoreductase|electron transfer flavoprotein-ubiquinone oxidoreductase, mitochondrial|electron-transferring-flavoprotein dehydrogenase
Smap1	IPI00880561.1	NA	1.04354	NA	NA	NA	1.00085	1.08456	1.00997	1.03216	NA	0.920318	0.932406	8.5	24	34	stromal membrane-associated protein 1;-
Ddhd1	IPI00377614.4	NA	NA	NA	NA	NA	1.04753	NA	1.0273	NA	NA	NA	0.932406	5.8	16	23	DDHD domain containing 1;DDHD domain-containing protein 1|PA-PLA1|phosphatidic acid-preferring phospholipase A1 homolog|phospholipase DDHD1
Pnmal2	IPI00121347.5	1.03554	NA	NA	NA	NA	NA	0.997599	0.884227	0.977624	0.975225	NA	0.932424	19.7	25	29	PNMA-like 2;PNMA-like protein 2
Cpeb2	IPI00856695.1	0.845058	1.14186	NA	NA	NA	NA	NA	1.02499	0.932694	NA	1.02125	0.932467	18.5	22	24	cytoplasmic polyadenylation element binding protein 2;CPE-binding protein 2|cytoplasmic polyadenylation element-binding protein 2
Plin3	IPI00319270.2	NA	NA	0.861919	NA	1.11252	1.06614	1.07611	0.950243	1.01438	1.05687	0.982974	0.932504	30	37	45	perilipin 3;cargo selection protein TIP47|mannose-6-phosphate receptor binding protein 1|mannose-6-phosphate receptor-binding protein 1|perilipin-3
Parp1	IPI00139168.2	NA	NA	NA	NA	0.707279	NA	0.893847	1.02235	1.0485	NA	NA	0.932535	12.3	18	20	poly (ADP-ribose) polymerase family, member 1;ADP-ribosyltransferase (NAD+, poly (ADP-ribose) polymerase) 1|ADP-ribosyltransferase (NAD+; poly (ADP-ribose) polymerase) 1|ADP-ribosyltransferase diphtheria toxin-like 1|ADPRT 1|NAD(+) ADP-ribosyltransferase 1|msPARP|poly [ADP-ribose] polymerase 1|poly[ADP-ribose] synthase 1|poly[ADP-ribose] synthetase 1
Ddi2	IPI00608021.1	0.921043	NA	0.933335	NA	NA	0.972102	1.02306	0.943958	0.924602	0.948062	0.9478	0.932686	33.8	39	42	DNA-damage inducible protein 2;protein DDI1 homolog 2
Calb2	IPI00119346.1	NA	NA	0.994069	0.872413	0.774216	NA	1.19994	0.993869	0.832942	1.08166	0.844335	0.932767	64.9	79	112	calbindin 2;calretinin
Matr3	IPI00990783.1	0.930624	1.07467	0.960755	1.07962	1.09578	0.996378	0.940586	0.99369	0.941688	0.825454	0.948251	0.932772	36.6	210	367	matrin 3;matrin-3
Samhd1	IPI00875198.1	NA	NA	NA	NA	NA	1.08411	NA	NA	NA	NA	NA	0.932811	6.2	7	7	SAM domain and HD domain, 1;IFN-gamma induced|SAM domain and HD domain-containing protein 1|interferon-gamma-inducible protein Mg11
Camk2g	IPI00228045.1	0.772954	1.00198	NA	0.875977	0.88856	NA	1.02463	0.962114	0.992063	NA	1.07291	0.932899	46.9	133	240	calcium/calmodulin-dependent protein kinase II gamma;Ca2+/calmodulin-dependent protein kinase II|CaMK II|caM kinase II subunit gamma|caMK-II subunit gamma|calcium/calmodulin-dependent protein kinase type II subunit gamma
Erc2	IPI00460558.4	0.94551	0.936002	0.95043	0.537109	0.836576	0.952392	1.12315	1.03538	0.968439	0.976595	NA	0.932901	33.9	98	119	ELKS/RAB6-interacting/CAST family member 2;CAST1|CAZ-associated structural protein 1|ERC protein 2
Ggt1	IPI00122522.1	NA	NA	NA	NA	NA	NA	NA	NA	NA	NA	NA	0.93291	7.6	7	9	gamma-glutamyltransferase 1;gamma-glutamyl transpeptidase|gamma-glutamyltranspeptidase 1|glutathione hydrolase 1|leukotriene-C4 hydrolase
-	IPI00974712.1	0.85671	NA	NA	0.671753	NA	1.01305	1.11349	NA	NA	1.02584	NA	0.933018	9.6	29	29	- Fn1 protein
Aprt	IPI00625950.2	NA	NA	NA	NA	NA	NA	NA	NA	0.696558	NA	NA	0.933083	21.7	7	7	adenine phosphoribosyl transferase;adenine phosphoribosyltransferase
Rps12-ps9	IPI00225634.6	NA	NA	NA	NA	NA	NA	NA	1.02592	0.827374	NA	0.922642	0.933209	31.8	17	23	ribosomal protein S12, pseudogene 9;-
Prkag1	IPI00119930.2	1.02079	1.00113	0.937604	NA	NA	0.976031	NA	NA	0.980433	1.00848	NA	0.933214	34.8	26	26	protein kinase, AMP-activated, gamma 1 non-catalytic subunit;5'-AMP-activated protein kinase subunit gamma-1|AMPK gamma1|AMPK subunit gamma-1|AMPKg
Rpl3	IPI00755309.1	0.781528	NA	1.13843	NA	NA	1.10224	NA	NA	1.126	0.817867	NA	0.933256	43.7	79	117	Rpl3 60S ribosomal protein L3
Isca1	IPI00720014.1	1.5782	NA	NA	NA	NA	0.979907	NA	1.17547	0.680556	1.04138	NA	0.9334	44.2	17	26	iron-sulfur cluster assembly 1 homolog (S. cerevisiae);HESB like domain containing 2|HESB-like domain-containing protein 2|iron sulfur assembly protein IscA|iron-sulfur assembly protein IscA|iron-sulfur cluster assembly 1 homolog, mitochondrial
Ank2	IPI00227235.6	0.908174	1.00497	0.868706	1.51562	0.988327	0.89759	1.00887	0.990528	1	0.904784	0.96601	0.9334	38.7	646	954	ankyrin 2, brain;ankyrin-2|ankyrin-B|brain ankyrin
Vps26b	IPI00223759.2	1.18555	0.976167	1.05158	0.835153	0.763663	1.04319	0.975205	0.837488	1.00657	1.04043	1.09758	0.93353	47.6	64	76	vacuolar protein sorting 26 homolog B (yeast);vacuolar protein sorting-associated protein 26B|vesicle protein sorting 26B
Kif21a	IPI00454082.3	0.796604	0.983974	0.980101	1.14989	0.923105	0.98496	0.985548	1.00877	0.997529	1.04164	0.997382	0.933582	27.5	125	142	kinesin family member 21A;N-5 kinesin|kinesin-like protein KIF21A
Lphn2	IPI00876558.2	0.994624	NA	NA	0.909829	1.0723	0.935266	0.824908	0.97626	1.08254	0.890664	NA	0.933736	12.2	45	67	latrophilin 2;CIRL-2|calcium-independent alpha-latrotoxin receptor 2|calcium-independent alpha-latrotoxin receptor homolog 2|latrophilin 1|latrophilin-2
3110043O21Rik	IPI00857476.1	NA	0.838815	NA	NA	NA	1.04116	NA	NA	NA	NA	NA	0.93374	14.3	10	12	RIKEN cDNA 3110043O21 gene;uncharacterized protein C9orf72 homolog
Ddhd1	IPI00665400.2	NA	NA	NA	NA	NA	NA	NA	1.06131	1.02328	NA	NA	0.933745	8.6	19	28	DDHD domain containing 1;DDHD domain-containing protein 1|PA-PLA1|phosphatidic acid-preferring phospholipase A1 homolog|phospholipase DDHD1
Homer2	IPI00395070.1	NA	NA	NA	NA	NA	NA	0.905833	1.0954	1.04745	0.945455	1.1202	0.933826	32.1	29	52	homer homolog 2 (Drosophila);VASP/Ena-related gene up-regulated during seizure and LTP 2|cupidin|homer protein homolog 2|homer, neuronal immediate early gene, 2|homer-2
Paics	IPI00322096.7	0.706464	0.848072	0.958539	0.761696	0.906464	0.977837	1.0073	0.929212	0.819444	NA	1.07516	0.933858	37.6	64	73	phosphoribosylaminoimidazole carboxylase, phosphoribosylaminoribosylaminoimidazole, succinocarboxamide synthetase;multifunctional protein ADE2
Akr7a5	IPI00938437.1	1.20761	NA	NA	NA	1.00516	0.976428	0.802899	1.0859	0.947202	1.01187	0.972698	0.933865	19.6	29	35	Akr7a5 aflatoxin B1 aldehyde reductase member 2
Stoml2	IPI00115117.1	1.25126	1.21126	1.03159	1.0865	1.259	1.02008	0.940134	1.01554	1.008	1.0025	1.14353	0.933984	56.7	99	140	stomatin (Epb7.2)-like 2;stomatin-like protein 2
Mtif2	IPI00776049.1	NA	NA	NA	NA	NA	NA	NA	NA	0.947404	NA	NA	0.93407	8.3	8	12	Mtif2 Translation initiation factor IF-2
Vcam1	IPI00653571.2	1.29957	0.970249	0.988654	0.841012	0.820886	0.970697	0.842335	0.893677	0.987718	NA	1.0168	0.934162	21.5	59	63	vascular cell adhesion molecule 1;V-CAM 1|vascular cell adhesion protein 1
Bsg	IPI00113869.1	1.18376	1.04294	1.04692	0.97115	1.10162	1.00229	0.919331	0.928193	1.06895	1.0553	1.09053	0.934173	41.8	106	163	basigin;5A11/Basigin|HT7 antigen|basic immunoglobulin superfamily|gp 42|membrane glycoprotein gp42|neurothelin
Zcchc6	IPI00621663.4	NA	NA	NA	NA	NA	1.02551	NA	NA	0.94223	NA	NA	0.93429	3.3	10	10	zinc finger, CCHC domain containing 6;TUTase 7|terminal uridylyltransferase 7|zinc finger CCHC domain-containing protein 6
Hnrnpc	IPI00759870.1	1.25461	1.20473	0.990128	0.885183	0.996041	0.884533	NA	1.05515	0.89881	0.848804	0.799015	0.934394	39.4	55	94	heterogeneous nuclear ribonucleoprotein C;heterogeneous nuclear ribonucleoprotein C1|heterogeneous nuclear ribonucleoprotein C2|heterogeneous nuclear ribonucleoproteins C1/C2|heterogeneous ribonucleoprotein C1/C2|hnRNP C1 / hnRNP C2|hnRNP C1/C2|hnRNP C2|snoRNA MBI-122
Grm4	IPI00470960.2	NA	NA	NA	NA	NA	NA	NA	NA	0.909202	1.13708	NA	0.934394		9	10	glutamate receptor, metabotropic 4;G protein-coupled receptor GRM4|G protein-coupled receptor, family C, group 1, member D|metabotropic glutamate receptor 4
Pabpc4	IPI00172364.1	NA	NA	NA	NA	NA	NA	0.993852	1.17879	NA	0.853352	0.962686	0.934394	11.5	10	15	poly(A) binding protein, cytoplasmic 4;polyadenylate-binding protein 4
Gjc3	IPI00121653.2	0.791496	0.975797	0.980228	0.850865	NA	0.942771	NA	NA	NA	1.11861	NA	0.934498	25.7	26	27	gap junction protein, gamma 3;connexin 29|connexin-29|gap junction epsilon-1 protein|gap junction gamma-3 protein|gap junction membrane channel protein epsilon 1
Etfa	IPI00116753.4	1.36346	1.06876	0.968862	1.28688	0.994339	1.12091	0.923713	0.992567	0.891429	0.980088	0.778082	0.934589	55.6	105	135	electron transferring flavoprotein, alpha polypeptide;Alpha-ETF|electron transfer flavoprotein subunit alpha, mitochondrial
Nup62	IPI00139994.1	NA	NA	NA	NA	NA	NA	NA	NA	0.876134	NA	NA	0.934629	9.3	10	10	nucleoporin 62;62 kDa nucleoporin|nuclear pore complex 1|nuclear pore glycoprotein p62|nucleoporin Nup62
Prickle2	IPI00876463.1	0.870378	NA	1.01965	0.904465	1.17338	1.02834	0.898825	1.08075	1.10659	0.977043	0.983999	0.934646	27.5	73	88	prickle homolog 2 (Drosophila);prickle-like 2|prickle-like protein 2
Rrbp1	IPI00755120.2	NA	NA	0.845419	1.00666	0.904669	0.801033	1.01522	0.965821	0.877402	0.985181	0.836554	0.934688	24.7	84	92	ribosome binding protein 1;RRp|mRRp|ribosome receptor protein|ribosome-binding protein 1
Rpl15	IPI00273803.4	0.80066	NA	NA	NA	NA	NA	NA	NA	NA	NA	NA	0.934829	29.4	28	50	ribosomal protein L15;60S ribosomal protein L15
Rbm7	IPI00987095.1	NA	NA	NA	NA	NA	NA	NA	NA	0.952475	NA	NA	0.93488	16.1	5	5	RNA binding motif protein 7;RNA-binding motif protein 7|RNA-binding protein 7
Pepd	IPI00406419.4	0.847525	0.979435	NA	NA	NA	NA	0.93681	1.03446	0.89109	1.03137	0.916512	0.934991	23.3	43	51	peptidase D;X-pro dipeptidase|imidodipeptidase|peptidase 4|prolidase|proline dipeptidase|xaa-Pro dipeptidase
2610002M06Rik	IPI00173121.3	NA	NA	NA	NA	1.07472	NA	NA	0.998323	1.04107	NA	0.992821	0.935139	19.6	17	22	RIKEN cDNA 2610002M06 gene;CHMP1b-2|charged multivesicular body protein 1b-2|chromatin-modifying protein 1b-2
Katnb1	IPI00221459.3	0.889567	0.970399	0.964199	1.01513	0.961671	0.928294	0.923947	0.8789	1.07008	NA	NA	0.935158	28.4	41	44	katanin p80 (WD40-containing) subunit B 1;katanin p80 WD40-containing subunit B1|katanin p80 subunit B1|p80 katanin
Thbs1	IPI00118413.2	NA	NA	NA	NA	NA	NA	NA	NA	0.830805	NA	NA	0.935388	2	4	7	thrombospondin 1;thrombospondin-1
LOC100048759	IPI00988371.1	NA	NA	NA	NA	NA	NA	NA	0.9332	0.835167	0.816268	NA	0.935388	16.7	30	31	complement C3-like;-
Tubb2b	IPI00109061.1	0.783552	1.02573	0.867134	0.912598	0.863813	0.815085	1.01081	1.0678	0.885913	0.899522	0.991125	0.935388	77.5	465	2663	tubulin, beta 2B class IIB;tubulin beta-2B chain
Sh3kbp1	IPI00889945.1	NA	NA	NA	NA	NA	NA	NA	NA	0.895271	NA	NA	0.935388	9.1	4	4	SH3-domain kinase binding protein 1;SH3 domain-containing kinase-binding protein 1|SH3-containing, expressed in tumorigenic astrocytes|Sh3 containing, expressed in astrocytes|regulator of ubiquitous kinase
Gabarapl2	IPI00309200.1	NA	1.0064	NA	NA	NA	0.890562	1.01118	1.13958	0.956844	1.03158	0.752709	0.935388	35.9	36	60	gamma-aminobutyric acid (GABA) A receptor-associated protein-like 2;GABA(A) receptor-associated protein like 2|GABA(A) receptor-associated protein-like 2|gamma-aminobutyric acid (GABA-A) receptor-associated protein-like 2|gamma-aminobutyric acid receptor-associated protein-like 2|ganglioside expression factor 2|golgi-associated ATPase enhancer of 16 kDa
Tnrc6b	IPI00454102.2	0.971993	NA	NA	1.13099	NA	NA	0.964909	1.06145	1.0288	0.850547	NA	0.935388	15.5	42	50	trinucleotide repeat containing 6b;trinucleotide repeat-containing gene 6B protein
Itpkb	IPI00263265.6	NA	0.95157	NA	NA	NA	NA	1.03256	0.987644	NA	NA	NA	0.935449	6.2	13	13	inositol 1,4,5-trisphosphate 3-kinase B;inositol-trisphosphate 3-kinase B
-	IPI00850934.2	NA	0.992056	0.967423	0.92773	0.948042	0.804692	0.958058	1.07934	1.23682	NA	0.742676	0.935621	44.8	47	66	- 22 kDa protein
Rbfox3	IPI00648836.1	NA	NA	NA	NA	NA	NA	0.900926	1.04586	0.941206	NA	1.02411	0.935662	24.3	14	16	RNA binding protein, fox-1 homolog (C. elegans) 3;RNA binding protein fox-1 homolog 3|fox-1 homolog C|hexaribonucleotide binding protein 3|neuronal nuclear antigen A60|neuronal nuclei
Aimp1	IPI00132194.3	1.01028	NA	0.931648	0.926836	0.921922	NA	1.08307	1.04509	NA	NA	0.958621	0.93576	26.3	23	26	aminoacyl tRNA synthetase complex-interacting multifunctional protein 1;ARS inducible multifunctional protein 1|aminoacyl tRNA synthase complex-interacting multifunctional protein 1|endothelial monocyte activating polypeptide 2|multisynthase complex auxiliary component p43|multisynthetase complex auxiliary component p43|small inducible cytokine subfamily E, member 1
Hmgcl	IPI00379694.4	1.3492	0.973866	NA	1.29922	1.0991	NA	NA	NA	NA	NA	NA	0.935858	24.6	26	30	Hmgcl hydroxymethylglutaryl-CoA lyase, mitochondrial precursor
Zcchc11	IPI00648042.1	NA	NA	NA	NA	NA	NA	NA	NA	NA	NA	NA	0.93596	1.1	3	3	zinc finger, CCHC domain containing 11;TUTase 4|terminal uridylyltransferase 4|zinc finger CCHC domain-containing protein 11
Elp6	IPI00406523.2	0.989075	NA	NA	1.07026	0.980246	NA	NA	1.25125	0.992273	NA	NA	0.935997	10	14	20	elongator acetyltransferase complex subunit 6;UPF0405 protein C3orf75 homolog|elongator complex protein 6|elongator complex protein 6 homolog|transmembrane protein 103
Glcci1	IPI00170092.3	NA	NA	NA	NA	NA	NA	NA	NA	0.913645	NA	NA	0.936187	11.2	6	6	glucocorticoid induced transcript 1;glucocorticoid-induced gene 18 protein|glucocorticoid-induced transcript 1 protein|testhymin|thymocyte/spermatocyte selection 1|thymocyte/spermatocyte selection protein 1
Lman1	IPI00132475.2	NA	0.999876	1.01185	0.858671	0.962062	0.967297	0.891414	1.09472	1.12213	1.03018	0.972223	0.936245	20.7	30	34	lectin, mannose-binding, 1;ER-Golgi intermediate compartment 53 kDa protein|protein ERGIC-53
Mrps26	IPI00108194.1	NA	NA	0.959544	1.17816	NA	NA	NA	1.10432	0.980405	NA	NA	0.936302	29	17	17	mitochondrial ribosomal protein S26;28S ribosomal protein S26, mitochondrial|S26mt
Garnl3	IPI00874528.1	NA	NA	1.0184	1.23242	0.969962	1.04946	1.05504	1.01647	1.11534	1.03002	NA	0.936485	13.2	31	36	GTPase activating RANGAP domain-like 3;GTPase-activating Rap/Ran-GAP domain-like protein 3
Tubb2a	IPI00338039.1	0.784057	1.02627	0.862784	0.943359	0.869541	0.814257	1.00394	1.0678	0.897817	0.911962	0.995074	0.936515	77.5	490	2857	tubulin, beta 2A class IIA;tubulin beta-2A chain|tubulin, beta polypeptide
Ddx3y	IPI00134371.1	0.686724	1.00908	0.969765	0.923599	0.979687	0.942402	0.975268	0.842612	1.02265	0.840548	1.09104	0.93654	42.4	172	220	DEAD (Asp-Glu-Ala-Asp) box polypeptide 3, Y-linked;ATP-dependent RNA helicase DDX3Y|D1Pas1 related sequence 1|D1Pas1-related sequence 1|DEAD (aspartate-glutamate-alanine-aspartate) box polypeptide, Y chromosome|DEAD box protein 3, Y-chromosomal|DEAD-box RNA helicase DEAD2|mDEAD2
Inpp5j	IPI00173277.1	NA	0.910585	1.04837	NA	0.81078	NA	NA	NA	NA	NA	NA	0.936654	16.6	50	69	inositol polyphosphate 5-phosphatase J;phosphatidylinositol (4,5) bisphosphate 5-phosphatase, A|phosphatidylinositol 4,5-bisphosphate 5-phosphatase A|proline-rich inositol polyphosphate 5-phosphatase
Larp1	IPI00929786.1	0.99978	0.920383	0.957392	NA	1.08134	0.923313	1.01619	1.01526	0.890179	0.989134	0.870621	0.936756	21.3	62	79	La ribonucleoprotein domain family, member 1;la related protein|la-related protein 1
Tmem74b	IPI00930825.1	NA	NA	1.03548	NA	NA	NA	NA	NA	1.15319	NA	NA	0.937009	4.7	6	9	transmembrane protein 74b;uncharacterized protein LOC108832
Gabra4	IPI00874979.1	0.975066	1.02007	1.06809	0.819413	1.08641	0.992658	0.887015	NA	1.03549	1.03632	NA	0.937058	20.8	30	37	gamma-aminobutyric acid (GABA) A receptor, subunit alpha 4;GABA(A) receptor subunit alpha-4|gamma-aminobutyric acid (GABA-A) receptor, subunit alpha 4|gamma-aminobutyric acid receptor subunit alpha-4
Adnp	IPI00672180.1	0.896365	NA	1.01844	1.07617	NA	0.999895	0.852483	NA	0.956936	0.881879	NA	0.937091	6.8	23	29	activity-dependent neuroprotective protein;activity-dependent neuroprotector homeobox protein
Col1a1	IPI00623191.2	1.54423	0.524166	NA	0.602539	1.143	1.74771	NA	NA	0.768843	NA	NA	0.937137	5.3	26	49	collagen, type I, alpha 1;alpha-1 type 1 collagen|alpha-1 type I collagen|collagen alpha-1(I) chain|procollagen, type I, alpha 1
Sh3glb2	IPI00626834.2	NA	NA	NA	0.762817	1.1043	1.06306	NA	1.04864	NA	0.920358	NA	0.937215	40	43	46	SH3-domain GRB2-like endophilin B2;SH3 domain-containing GRB2-like protein B2|SH3-containing protein SH3GLB2|endophilin-B2|stimulator of prostatic adenocarcinoma-specific T-cells-1
Kif3b	IPI00986357.1	NA	1.05164	0.937733	NA	1.00018	0.923397	1.03576	0.963797	0.998763	1.01466	1.0063	0.937219	30.3	61	65	Kif3b Putative uncharacterized protein
Dnaja3	IPI00279858.1	NA	NA	NA	NA	NA	1.07737	NA	1.20175	1.00611	0.934272	NA	0.93728	20.5	26	38	DnaJ (Hsp40) homolog, subfamily A, member 3;dnaJ homolog subfamily A member 3, mitochondrial|dnaJ protein Tid-1|mTid-1|tumorous imaginal discs protein Tid56 homolog
Aldh1l1	IPI00153317.3	0.87677	1.0175	0.852038	0.890724	0.690677	0.904698	1.01907	0.961706	0.880978	1.13452	0.988986	0.937376	47.8	152	184	aldehyde dehydrogenase 1 family, member L1;10-FTHFDH|10-formyltetrahydrofolate dehydrogenase|aldehyde dehydrogenase family 1 member L1|cytosolic 10-formyltetrahydrofolate dehydrogenase|formyltetrahydrofolate dehydrogenase
Lars2	IPI00123138.1	1.12171	NA	NA	NA	NA	NA	NA	NA	0.995998	1.10087	NA	0.937376	4.3	7	11	leucyl-tRNA synthetase, mitochondrial;leucine--tRNA ligase|probable leucine--tRNA ligase, mitochondrial|probable leucyl-tRNA synthetase, mitochondrial
Aifm1	IPI00776047.1	1.32537	1.07448	1.01777	1.07324	1.18043	0.946284	0.984531	1.09271	1.00526	1.04066	1.10931	0.937376	45.1	82	138	apoptosis-inducing factor, mitochondrion-associated 1;apoptosis-inducing factor 1, mitochondrial|harlequin|programmed cell death 8|programmed cell death protein 8
Ckap4	IPI00223047.2	1.00399	1.07547	0.974342	0.729971	1.01451	0.938379	0.891784	0.839872	1.29814	0.789515	0.977909	0.937451	55.5	135	165	cytoskeleton-associated protein 4;63 kDa membrane protein|63-kDa cytoskeleton-linking membrane protein
Krt18	IPI00311493.5	NA	NA	NA	NA	1.20245	NA	0.967553	0.638867	1.01852	0.845201	0.847751	0.937477	34.3	23	23	keratin 18;CK-18|Endo B|cytokeratin endo B|cytokeratin-18|keratin D|keratin complex 1, acidic, gene 18|keratin, type I cytoskeletal 18|keratin-18
Sparcl1	IPI00308484.3	1.01715	NA	NA	0.779297	NA	1.13573	0.880788	0.896311	NA	0.91148	0.82722	0.937524	17.5	41	50	SPARC-like 1;SPARC-like 1 (mast9, hevin)|SPARC-like protein 1|extracellular matrix protein 2|matrix glycoprotein Sc1
Dido1	IPI00453851.4	NA	NA	0.997364	NA	0.995896	0.942266	NA	0.971087	1.01154	NA	NA	0.937543	3.1	22	26	death inducer-obliterator 1;DATF-1|death inducer-obliterator-2|death inducer-obliterator-3|death-associated transcription factor 1|death-inducer obliterator 1
C230081A13Rik	IPI00136917.5	0.774975	NA	0.955575	1.22978	NA	NA	0.915271	NA	0.980159	0.900915	NA	0.937629	5.3	18	20	RIKEN cDNA C230081A13 gene;NKF3 kinase family member|pseudopodium-enriched atypical kinase 1|sugen kinase 269|tyrosine-protein kinase SgK269
Tubb4a	IPI00109073.5	0.788093	1.05439	0.86772	0.956055	0.931907	0.855419	1.01153	1.11167	0.913354	0.917703	0.995074	0.937644	77.7	455	2474	tubulin, beta 4A class IVA;tubulin beta-4 chain|tubulin beta-4A chain|tubulin, beta 4
Ap2s1	IPI00118022.1	1.19173	0.867925	0.98267	1.20312	0.893969	0.985942	0.947783	1.03091	1.00496	0.993301	0.870876	0.937692	39.4	89	290	adaptor-related protein complex 2, sigma 1 subunit;AP-2 complex subunit sigma|adapter-related protein complex 2 sigma subunit|adaptor protein complex AP-2 subunit sigma|clathrin assembly protein 2 small chain|clathrin coat assembly protein AP17|clathrin coat-associated protein AP17|plasma membrane adaptor AP-2 17 kDa protein|sigma-adaptin 3b|sigma2-adaptin
Tbcel	IPI00226110.1	NA	NA	NA	NA	NA	NA	NA	1.11665	NA	NA	NA	0.937711	13.7	7	7	tubulin folding cofactor E-like;leucine rich repeat containing 35|leucine-rich repeat-containing protein 35|tubulin-specific chaperone cofactor E-like protein
Gpcpd1	IPI00177225.3	NA	NA	NA	NA	NA	NA	NA	NA	NA	NA	NA	0.937869				glycerophosphocholine phosphodiesterase GDE1 homolog (S. cerevisiae);glycerophosphocholine phosphodiesterase GPCPD1|glycerophosphodiester phosphodiesterase 5|preimplantation protein 4|putative glycerophosphocholine phosphodiesterase GPCPD1|putative glycerophosphodiester phosphodiesterase 5
Ndrg1	IPI00125960.1	1.02698	1.06731	0.975855	1.2787	0.958252	1.05787	0.991603	0.960268	1.0408	1.20739	1.09655	0.937948	31.5	100	154	N-myc downstream regulated gene 1;N-myc downstream regulated 1|N-myc downstream-regulated gene 1 protein|protein NDRG1|protein Ndr1
Rad23b	IPI00890867.1	0.933331	1.0851	NA	0.846741	NA	NA	1.006	0.796449	0.992821	1.0007	0.837141	0.938137	13.5	37	52	Rad23b UV excision repair protein RAD23 homolog B
Fam129b	IPI00330695.5	0.855599	0.979146	0.963361	1.29597	0.963035	0.952811	0.945904	1.11466	1.07062	NA	1.10449	0.938167	14.6	39	53	family with sequence similarity 129, member B;niban-like protein 1
Fam164a	IPI00222393.2	1.28525	NA	0.982468	NA	0.909863	0.841222	1.10342	1.05805	0.991151	1.04978	1.02379	0.938271	34	46	59	family with sequence similarity 164, member A;protein FAM164A|zinc finger C2HC domain-containing protein 1A
Bin1	IPI00114352.1	1.08863	NA	NA	NA	1.12663	NA	NA	1.0319	0.904357	NA	1.00975	0.938284	50.2	179	281	bridging integrator 1;SH3 domain-containing protein 9|amphiphysin 2|amphiphysin II|amphiphysin-like protein|myc box dependent interacting protein 1|myc box-dependent-interacting protein 1
Rpl12	IPI00849793.1	NA	0.975174	NA	0.874023	0.874786	0.933735	1.0335	0.946162	1.81944	0.800957	0.901478	0.93837	53.3	37	46	ribosomal protein L12;60S ribosomal protein L12
Prmt1	IPI00229961.1	0.747642	0.910557	1.15503	0.919095	0.896985	1.12305	0.911457	0.939486	0.763488	NA	1.02829	0.938399	28.6	45	51	protein arginine N-methyltransferase 1;arginine N-methyltransferase 1|heterogeneous nuclear ribonucleoproteins methyltransferase-like 2|histone-arginine N-methyltransferase PRMT1
Tubb4b	IPI00169463.1	0.767911	1.02854	0.86772	0.967773	0.926849	0.831827	1.00866	1.09472	0.885913	0.911483	1.02365	0.938504	76.6	484	2776	tubulin, beta 4B class IVB;novel tubulin protein|tubulin beta-2C chain|tubulin beta-4B chain|tubulin, beta 2C|tubulin, beta 2c1|tubulin, beta, 2
Rims3	IPI00330250.2	NA	0.992335	1.00296	NA	NA	1.07239	NA	1.03988	NA	1.01993	NA	0.938557	27.7	14	18	regulating synaptic membrane exocytosis 3;RIM 3|RIM3 gamma|rab-3-interacting molecule 3|regulating synaptic membrane exocytosis protein 3
Prdx3	IPI00116192.1	1.40666	1.06057	1.10397	1.38848	1.0952	1.07555	0.922982	0.914498	1.14981	0.91639	0.9853	0.938603	31.5	74	133	peroxiredoxin 3;AOP-1|Prx III|anti-oxidant protein 1|antioxidant protein|mitochondrial Trx dependent peroxide reductase|mitochondrial thioredoxin dependent peroxide reductase|perioredoxin-3|peroxiredoxin III|thioredoxin-dependent peroxide reductase, mitochondrial
R3hdm2	IPI00989996.1	NA	NA	NA	NA	NA	NA	NA	NA	NA	NA	NA	0.938706	4.7	3	3	R3H domain containing 2;R3H domain-containing protein 2
Cacnb2	IPI00420996.1	0.876892	NA	NA	NA	NA	NA	1.01576	NA	0.972076	1.16211	NA	0.938791	11.5	12	17	calcium channel, voltage-dependent, beta 2 subunit;voltage-dependent L-type calcium channel subunit beta-2
Ythdc2	IPI00343249.6	0.780978	0.950021	0.970307	NA	0.945525	1.00597	NA	1.13245	1.00198	0.884449	NA	0.938917	16.6	35	36	YTH domain containing 2;probable ATP-dependent RNA helicase YTHDC2
Ina	IPI00135965.2	1.08598	1.72127	0.723593	1.08984	1.16028	0.839055	0.899015	1.11186	0.948908	0.772414	0.974665	0.93905	75.4	397	1356	internexin neuronal intermediate filament protein, alpha;66 kDa neurofilament protein|alpha-Inx|alpha-internexin|neurofilament-66
Cpne1	IPI00224075.1	NA	NA	NA	NA	NA	1.06731	NA	NA	0.988499	NA	NA	0.939112	15.9	29	34	copine I;copine-1
Tmed9	IPI00473680.2	1.27699	NA	0.985192	0.776367	NA	0.967808	0.937864	NA	1.19278	NA	NA	0.939189	39.8	50	66	transmembrane emp24 protein transport domain containing 9;glycoprotein 25L2|p24 family protein alpha-2|p24alpha2|transmembrane emp24 domain-containing protein 9
Gm4332	IPI00987717.1	1.07741	1.03928	0.984655	1.00381	0.95707	0.748996	NA	1.03209	1.18638	0.923704	0.985015	0.9392	30.4	38	53	ribosomal protein S20 pseudogene;-
Tenm3	IPI00798466.1	1.0852	1.05587	NA	0.778364	1.02666	1.14827	NA	0.956134	1.20214	0.951708	NA	0.939247	5.9	34	39	teneurin transmembrane protein 3;odd Oz/ten-m homolog 3|protein Odd Oz/ten-m homolog 3|ten-3|tenascin-M3|teneurin-3
Chp1	IPI00885326.1	NA	NA	1.01129	NA	1.09368	1.17522	0.865328	0.853907	0.900206	NA	NA	0.939285	58.1	31	33	calcineurin-like EF hand protein 1;EF-hand calcium-binding domain-containing protein p22|calcineurin B homologous protein 1|calcineurin B-like protein|calcineurin homologous protein|calcium binding protein P22|calcium-binding protein CHP|calcium-binding protein p22|sid 470
Krt222	IPI00648574.1	NA	NA	NA	NA	NA	NA	0.836571	NA	0.865395	0.756938	NA	0.939315	25.2	6	6	keratin 222;keratin-222|keratin-like protein KRT222
Chrm1	IPI00119416.1	0.993084	NA	1.01462	NA	1.01762	NA	0.912315	0.916475	0.940024	NA	NA	0.939364	9.3	16	17	cholinergic receptor, muscarinic 1, CNS;AChR M1|m1 muscarinic acetylcholine receptor protein|muscarinic acetylcholine receptor 1|muscarinic acetylcholine receptor M1
Pycr2	IPI00123278.1	1.32575	1.03742	0.94211	1.18426	1.05048	1.02956	0.999739	1.12501	1.01204	NA	1.01699	0.939417	35	37	43	pyrroline-5-carboxylate reductase family, member 2;P5C reductase 2|P5CR 2|pyrroline-5-carboxylate reductase 2
Erc1	IPI00117733.1	NA	0.907646	0.961935	NA	NA	NA	1.12315	1.11616	0.904845	1.05742	0.978637	0.939437	25.1	61	73	ELKS/RAB6-interacting/CAST family member 1;CAST2|CAZ-associated structural protein 2|ELKS/Rab6-interacting/CAST family member 1|ERC-1|RAB6-interacting protein 2|Rab6 interacting protein 2
Plekha5	IPI00229810.4	0.861973	NA	0.919092	0.976945	NA	0.873576	0.898361	0.931801	0.984759	0.899522	0.912895	0.939502	15.2	59	66	pleckstrin homology domain containing, family A member 5;Gt(Ayu21)9Imeg|phosphoinositol 3-phosphate-binding protein-2
Eif3b	IPI01008667.1	0.810225	0.954701	1.03241	0.919847	0.800048	0.962316	1.0164	1.02605	0.97926	0.982775	0.832907	0.939615	31.5	68	82	eukaryotic translation initiation factor 3, subunit B;eIF-3-eta|eIF3 p116|eukaryotic translation initiation factor 3 subunit 9|eukaryotic translation initiation factor 3 subunit B|eukaryotic translation initiation factor 3, subunit 9 (eta)
Napg	IPI00881096.1	0.924232	0.968308	0.931662	0.844052	1.06965	0.994371	1.01431	0.98621	0.989523	1.01636	1.101	0.939663	45.6	90	135	N-ethylmaleimide sensitive fusion protein attachment protein gamma;N-ethylmaleimide-sensitive factor attachment protein gamma|SNAP-gamma|gamma-soluble NSF attachment protein
Raly	IPI00915507.1	NA	NA	NA	NA	NA	NA	0.884008	NA	0.985252	NA	NA	0.939706	40.9	52	83	Raly RNA-binding protein Raly short isoform
Prepl	IPI00875132.2	NA	NA	NA	NA	NA	0.995439	1.02232	1.11711	0.999805	1.24592	0.945665	0.939755	30.6	32	34	prolyl endopeptidase-like;-
Uchl5	IPI00230763.1	NA	NA	0.97988	0.795635	0.826848	1.06378	1.09163	1.01453	NA	1.02319	0.931901	0.939767	32.3	30	37	ubiquitin carboxyl-terminal esterase L5;UCH-L5|ubiquitin C-terminal hydrolase 37|ubiquitin C-terminal hydrolase UCH37|ubiquitin carboxyl-terminal hydrolase isozyme L5|ubiquitin thioesterase L5
Wasf2	IPI00221723.1	NA	NA	NA	NA	NA	NA	1.04558	NA	0.91284	NA	NA	0.939863	14.1	13	13	WAS protein family, member 2;WASP family protein member 2|protein WAVE-2|wiskott-Aldrich syndrome protein family member 2
Nlgn3	IPI00886041.1	1.17695	NA	NA	NA	NA	1.03275	0.942857	NA	0.873804	NA	1.01081	0.939915	14.5	19	42	neuroligin 3;gliotactin homolog|neuroligin 3 protein|neuroligin-3
Clstn1	IPI00649216.1	0.963673	NA	1.05528	NA	NA	NA	0.897535	0.931209	0.961614	0.928441	NA	0.939938	11.8	24	26	calsyntenin 1;alc-alpha|alcadein alpha|alcadein-alpha|calsyntenin-1
Pde4a	IPI00228051.1	NA	NA	1.10068	1.04952	NA	NA	0.980296	NA	1.1627	NA	NA	0.939969	8.8	11	11	phosphodiesterase 4A, cAMP specific;cAMP-specific 3',5'-cyclic phosphodiesterase 4A|cAMP-specific phosphodiesterase PDE4A|cyclic AMP specific phosphodiesterase PDE4A5A|dunce
Sez6l2	IPI00460662.1	NA	1.09048	1.06044	1.06682	1.12743	1.06887	0.911263	NA	NA	NA	1.01662	0.940191	10.8	40	45	seizure related 6 homolog like 2;brain-specific receptor-like protein A|seizure 6-like protein 2|seizure related 6 homolog-like 2|type I transmembrane receptor (seizure-related protein)
Mmab	IPI00283203.3	NA	NA	NA	NA	1.16699	NA	NA	0.930343	0.805989	NA	0.932834	0.940276	37.1	24	25	methylmalonic aciduria (cobalamin deficiency) type B homolog (human);ATP:Cob(I)alamin Adenosyltransferase|cob(I)alamin adenosyltransferase|cob(I)yrinic acid a,c-diamide adenosyltransferase, mitochondrial|methylmalonic aciduria type B homolog
Homer3	IPI00956846.1	NA	NA	NA	NA	NA	NA	NA	NA	NA	1.03753	NA	0.940287	50.6	67	97	Homer3 homer protein homolog 3 isoform 2
Ppp2r2b	IPI00944775.1	NA	NA	NA	NA	NA	NA	NA	NA	NA	NA	NA	0.940358	10.6	6	7	protein phosphatase 2 (formerly 2A), regulatory subunit B (PR 52), beta isoform;PP2A subunit B isoform B55-beta|PP2A subunit B isoform PR55-beta|PP2A subunit B isoform R2-beta|PP2A subunit B isoform beta|serine/threonine-protein phosphatase 2A 55 kDa regulatory subunit B beta isoform
Zfp598	IPI00788350.1	NA	NA	NA	NA	NA	NA	NA	1.12939	NA	NA	NA	0.940379	9	7	7	zinc finger protein 598;-
C1qa	IPI00828449.1	NA	NA	NA	NA	NA	NA	NA	0.86958	NA	NA	NA	0.940425	16.3	10	10	complement component 1, q subcomponent, alpha polypeptide;complement C1q subcomponent subunit A
Chmp1b	IPI00117187.1	NA	NA	NA	NA	1.09241	NA	1.02956	NA	1.03935	NA	1.0385	0.940428	12.6	12	15	charged multivesicular body protein 1B;CHMP1b-1|charged multivesicular body protein 1b-1|chromatin modifying protein 1B|chromatin-modifying protein 1b-1
Rims1	IPI00136021.6	0.858729	0.965243	1.00453	NA	0.832501	1.01639	1.02266	0.95254	NA	1.01937	1.01514	0.940527	29	81	102	regulating synaptic membrane exocytosis 1;RIM 1|Rab3 effector|Rab3 interacting protein 1|rab-3-interacting molecule 1|rab-3-interacting protein 1|rab3-interacting molecule 1|rab3-interacting protein 1|regulating synaptic membrane exocytosis protein 1|synaptic exocytosis regulator 1
Adck3	IPI00816885.1	0.944825	NA	NA	NA	NA	0.954587	0.889337	NA	NA	NA	NA	0.940556	14.4	13	13	aarF domain containing kinase 3;aarF domain-containing protein kinase 3|chaperone activity of bc1 complex-like, mitochondrial|chaperone, ABC1 activity of bc1 complex like
Smu1	IPI00760034.2	NA	0.905575	NA	0.84909	0.776631	1.11089	0.855113	0.939249	NA	NA	NA	0.940627	33.7	20	25	smu-1 suppressor of mec-8 and unc-52 homolog (C. elegans);WD40 repeat-containing protein SMU1|smu-1 suppressor of mec-8 and unc-52 protein homolog
Pnpt1	IPI00321923.5	1.38919	NA	1.15258	NA	NA	1.07672	0.915243	1.05373	NA	NA	NA	0.940659	12.9	23	25	polyribonucleotide nucleotidyltransferase 1;3'-5' RNA exonuclease OLD35|PNPase 1|PNPase old-35|polynucleotide phosphorylase 1|polynucleotide phosphorylase-like protein|polyribonucleotide nucleotidyltransferase 1, mitochondrial
Fig4	IPI00128101.1	NA	NA	NA	NA	NA	NA	0.947467	NA	NA	NA	NA	0.94074	5.8	12	13	FIG4 homolog (S. cerevisiae);SAC domain-containing protein 3|Sac domain-containing inositol phosphatase 3|phosphatidylinositol 3,5-bisphosphate 5-phosphatase|polyphosphoinositide phosphatase
Kbtbd2	IPI00420534.3	NA	1.00975	0.983259	NA	1.04303	0.983418	0.968482	NA	0.768581	1.01416	NA	0.940791	10.9	24	28	kelch repeat and BTB (POZ) domain containing 2;BTB and kelch domain containing 1
Daam2	IPI00338570.7	1.05987	1.02131	0.993187	0.826005	1.07067	0.947791	0.962203	0.957309	NA	1.0689	NA	0.940817	30.9	86	96	dishevelled associated activator of morphogenesis 2;disheveled-associated activator of morphogenesis 2
Hdac6	IPI00775830.1	NA	0.865264	1.04826	NA	0.885137	1.02787	0.979031	0.90208	1.02294	NA	NA	0.940839	6.7	18	19	histone deacetylase 6;histone deacetylase 5|histone deacetylase mHDA2|scurfy candidate 6
Tmem245	IPI00876161.1	NA	NA	NA	NA	NA	NA	0.909378	NA	NA	0.832963	NA	0.941247	6.3	15	15	transmembrane protein 245;likely ortholog of H. sapiens chromosome 9 open reading frame 5 (C9orf5)|transmembrane 245
Vps41	IPI00330411.4	NA	0.940406	0.922014	1.02361	NA	1.03711	1.07334	1.10448	0.834515	0.89126	NA	0.941352	14.4	31	37	vacuolar protein sorting 41 (yeast);VAM2 homolog|vacuolar protein sorting-associated protein 41 homolog
Tgm2	IPI00126861.3	0.889361	NA	NA	NA	0.92771	NA	NA	NA	0.985446	0.950111	NA	0.941352	13.4	14	15	transglutaminase 2, C polypeptide;C polypeptide|TG C|TG(C)|TGC|TGase C|TGase-2|protein-glutamine gamma-glutamyltransferase 2|protein-glutamine-gamma-glutamyltransferase|tissue transglutaminase|transglutaminase C|transglutaminase-2
Leng8	IPI00458937.1	NA	NA	NA	NA	NA	NA	NA	NA	NA	NA	NA	0.94138	12.7	5	5	leukocyte receptor cluster (LRC) member 8;leukocyte receptor cluster member 8 homolog
Rabgap1l	IPI00339535.3	0.76621	0.988057	0.893386	1.25678	NA	0.966782	1.11503	1.10214	1.12435	0.856449	1.00741	0.941394	34.3	49	55	RAB GTPase activating protein 1-like;rab GTPase-activating protein 1-like|rab6 GTPase activating protein-like
Aifm1	IPI00129577.1	1.30389	NA	1.04789	1.08895	NA	0.938004	NA	1.11257	NA	1.1094	NA	0.941456	49.5	160	276	apoptosis-inducing factor, mitochondrion-associated 1;apoptosis-inducing factor 1, mitochondrial|harlequin|programmed cell death 8|programmed cell death protein 8
Il6st	IPI00120155.1	0.994623	1.09571	1.06706	1.08198	1.0433	NA	0.98702	NA	0.989804	NA	NA	0.941505	16	31	32	interleukin 6 signal transducer;IL-6 receptor subunit beta|IL-6R subunit beta|IL-6R-beta|IL-6RB|interleukin-6 receptor subunit beta|interleukin-6 signal transducer|membrane glycoprotein 130|oncostatin-M receptor subunit alpha
Ubxn6	IPI00462456.1	NA	1.11917	NA	NA	0.946198	NA	NA	NA	NA	NA	1.06089	0.941628		9	10	UBX domain protein 6;UBX domain containing 1|UBX domain-containing 2|UBX domain-containing protein 1|UBX domain-containing protein 6
Mpdz	IPI00466594.2	NA	NA	NA	1.02934	NA	0.952243	0.899359	0.988876	1.02741	1.01427	1.23001	0.941659	9.5	39	42	multiple PDZ domain protein;multi-PDZ domain protein 1
Gm3724	IPI00850638.1	NA	1.01562	NA	NA	NA	0.87962	1.0427	0.9633	0.996687	1.04438	0.805581	0.941665	35.9	36	60	gamma-aminobutyric acid (GABA) A receptor-associated protein-like 2 pseudogene;-
Chl1	IPI00404529.2	NA	NA	1.03964	0.899349	NA	NA	NA	0.951933	1.0629	NA	1.00928	0.941806	14.9	42	70	cell adhesion molecule with homology to L1CAM;chl1-like protein|close homolog of L1|neural cell adhesion molecule L1-like protein
Ubap2l	IPI00889927.2	1.35923	1.17676	0.981463	NA	NA	1.20266	1.06897	NA	1.02778	0.935868	1.0044	0.941848		38	46	ubiquitin associated protein 2-like;Nice-4 protein homolog|ubiquitin-associated protein 2-like
Tubb5	IPI00117352.1	0.79667	1.01589	0.892582	0.976343	0.931907	0.862948	0.995074	1.08272	0.957341	0.869982	1.01617	0.941849	76.8	478	2604	tubulin, beta 5 class I;tubulin beta-5 chain
AW555464	IPI00380953.6	1.05908	1.08223	0.929266	1.04161	1.12987	1.01632	1.00802	1.0329	1.04122	0.910048	1.06154	0.942078	35.6	148	193	expressed sequence AW555464;protein KIAA0284
Add2	IPI00323122.1	0.853683	1.03132	0.94768	NA	0.943168	0.990092	1.04135	1.12024	0.892617	1.00719	0.999386	0.942172	49	170	247	adducin 2 (beta);beta-adducin|erythrocyte adducin subunit beta|snoRNA MBII-396
Cntn4	IPI00228295.2	NA	1.09434	NA	NA	NA	NA	NA	NA	1.10516	NA	NA	0.942282	11.8	16	20	contactin 4;axonal-associated cell adhesion molecule|brain-derived immunoglobulin superfamily molecule|brain-derived immunoglobulin superfamily protein 2|contactin-4
Ank2	IPI00652331.2	0.847496	1.023	0.845101	1.47325	0.966481	0.8823	0.996871	0.965348	1.02696	0.939412	0.984143	0.942338	41	731	1063	ankyrin 2, brain;ankyrin-2|ankyrin-B|brain ankyrin
Epn2	IPI00648472.1	1.38878	1.10907	0.945302	1.18721	1.0749	0.992656	NA	NA	0.804236	0.886124	NA	0.942346	27.2	43	54	epsin 2;EPS-15-interacting protein 2|epsin-2|intersectin-EH-binding protein 2
Hnrnpab	IPI00117288.3	0.970484	1.07024	0.914822	0.976928	0.836564	0.815117	0.864039	1.02692	0.944791	0.87156	0.836972	0.942387	32.3	35	52	heterogeneous nuclear ribonucleoprotein A/B;CArG-binding factor-A|S1 protein D2|hnRNP A/B
Camsap1	IPI00673777.2	0.762353	NA	NA	NA	NA	NA	NA	0.929456	NA	0.914928	0.908728	0.942674	12.5	53	63	calmodulin regulated spectrin-associated protein 1;calmodulin-regulated spectrin-associated protein 1
Gprc5b	IPI00124890.3	1.01106	1.04781	1.09592	1.02732	0.826163	0.944587	0.97931	1.04776	1.07937	1.35075	NA	0.942679	13.2	34	82	G protein-coupled receptor, family C, group 5, member B;G-protein coupled receptor family C group 5 member B|RAIG-2|hypothetical protein, clone 2-63|retinoic acid-induced gene 2 protein
Atpaf1	IPI00323406.1	NA	NA	NA	NA	NA	1.12818	NA	0.991848	NA	NA	NA	0.942731	21.3	20	26	ATP synthase mitochondrial F1 complex assembly factor 1;-
Epb4.1l1	IPI00465812.2	NA	NA	0.961213	NA	0.864395	NA	1.09126	NA	1.02338	1.18132	1.03872	0.94304	51.5	204	313	erythrocyte protein band 4.1-like 1;band 4.1-like protein 1|neuronal protein 4.1
Nedd8	IPI00127021.1	NA	NA	NA	NA	NA	NA	0.990994	0.987674	0.961693	NA	1.04166	0.943061	33.3	22	27	neural precursor cell expressed, developmentally down-regulated gene 8;NEDD-8|NEDD8|neddylin|neural precursor cell expressed developmentally down-regulated protein 8|ubiquitin-like protein Nedd8
Spna2	IPI00753815.3	NA	NA	NA	1.19541	NA	NA	1.01437	0.960215	0.875997	NA	1.03048	0.943077	72.1	965	1794	spectrin alpha 2;alpha-II spectrin|alpha-fodrin|alpha-spectrin 2, brain|fodrin alpha chain|spectrin alpha chain, brain|spectrin alpha chain, non-erythrocytic 1|spectrin, non-erythroid alpha chain
H2-Ke6	IPI00115598.2	1.09567	1.03277	0.91262	1.37909	0.994083	1.12249	0.86601	1.06912	0.952381	NA	1.01809	0.94334	38.2	45	85	H2-K region expressed gene 6;17-beta-HSD 8|17-beta-hydroxysteroid dehydrogenase 8|3-oxoacyl-[acyl-carrier-protein] reductase|estradiol 17-beta-dehydrogenase 8|estrogen 17-oxidoreductase|testosterone 17-beta-dehydrogenase 8
Kctd16	IPI00675985.1	0.90412	NA	0.937291	0.79048	0.880127	0.845418	0.843355	0.981525	0.999901	1.01149	1.03373	0.94334	25.8	50	55	potassium channel tetramerisation domain containing 16;BTB/POZ domain-containing protein KCTD16
Kit	IPI00120590.4	NA	0.97716	1.01382	0.932617	1.09339	1.02037	0.981719	NA	1.00298	1.06265	NA	0.94334	16.5	43	52	kit oncogene;Dominant white spotting|SCFR|Steel Factor Receptor|belly-spot|c-kit proto-oncogene protein|dominant spotting|mast/stem cell growth factor receptor Kit|proto-oncogene c-Kit|proto-oncogene tyrosine-protein kinase Kit|spotted sterile male|tyrosine-protein kinase Kit
Stx12	IPI00111416.1	1.33825	1.1291	0.975321	1.0195	1.16636	0.957572	0.907706	0.855591	1.05705	0.899734	0.98294	0.94334	51.8	67	114	syntaxin 12;syntaxin 13|syntaxin-12
Spag9	IPI00462746.5	NA	NA	0.937808	NA	NA	1.0175	0.887685	NA	NA	NA	0.91133	0.94334	25.4	84	96	sperm associated antigen 9;C-Jun-amino-terminal kinase-interacting protein 4|JIP-4|JNK-associated leucine-zipper protein|JNK-interacting leucine zipper|JNK-interacting protein 4|JNK/SAPK-associated protein 2|mitogen-activated protein kinase 8-interacting protein 4|sperm-associated antigen 9
Lphn3	IPI00619988.3	1.11902	NA	NA	0.846569	1.11258	0.982691	0.910574	NA	NA	0.967173	NA	0.943381	24.3	110	129	latrophilin 3;calcium-independent alpha-latrotoxin receptor homolog 3|latrophilin-3|lectomedin 3|lectomedin-3
Spna2	IPI00968403.1	NA	NA	NA	1.20947	NA	NA	NA	0.960947	NA	0.855728	0.995371	0.94339	71.4	795	1542	spectrin alpha 2;alpha-II spectrin|alpha-fodrin|alpha-spectrin 2, brain|fodrin alpha chain|spectrin alpha chain, brain|spectrin alpha chain, non-erythrocytic 1|spectrin, non-erythroid alpha chain
Mrpl48	IPI00874379.2	NA	NA	NA	NA	1.10108	NA	0.919941	NA	NA	0.852836	0.959428	0.943622	19	16	17	mitochondrial ribosomal protein L48;39S ribosomal protein L48, mitochondrial|L48mt|MRP-L48
Rabl6	IPI00349069.4	0.882354	0.971018	0.944769	0.964573	1.00867	1.00965	1.05823	0.964063	1.02667	0.934929	0.932501	0.943633	29.9	68	86	RAB, member of RAS oncogene family-like 6;GTP-binding protein Parf|putative GTP-binding protein Parf|rab-like protein 1|rab-like protein 6
Gm3873	IPI00132390.5	1.27548	1.0472	1.05627	0.996927	1.0923	1.00301	0.944768	1.01296	1.02101	1.0517	1.20123	0.943653	50.4	77	209	predicted gene 3873;-
Epn2	IPI00464280.2	NA	NA	NA	NA	NA	NA	1.04676	0.938768	NA	NA	1.02813	0.943655	29	69	85	epsin 2;EPS-15-interacting protein 2|epsin-2|intersectin-EH-binding protein 2
C1qa	IPI00125310.1	NA	NA	NA	NA	NA	NA	NA	0.85418	NA	NA	1.01435	0.94368	16.3	10	10	complement component 1, q subcomponent, alpha polypeptide;complement C1q subcomponent subunit A
Ank2	IPI00985692.1	NA	NA	NA	NA	NA	NA	1.01084	0.964346	1.02696	NA	1.00985	0.943731	38.7	348	474	ankyrin 2, brain;ankyrin-2|ankyrin-B|brain ankyrin
Iba57	IPI00228106.3	NA	0.859202	NA	1.11769	NA	1.13177	0.927769	0.894026	0.886094	NA	0.980253	0.943745	19	17	22	IBA57, iron-sulfur cluster assembly homolog (S. cerevisiae);iron-sulfur cluster assembly factor homolog|putative transferase C1orf69 homolog, mitochondrial|putative transferase CAF17 homolog, mitochondrial
Pnn	IPI00317891.7	NA	NA	1.00583	NA	0.984244	NA	NA	NA	0.918274	0.828708	1.0192	0.943779	8.7	24	26	pinin;-
Calb1	IPI00331066.6	0.852674	NA	1.00608	0.881387	0.747337	1.10717	1.29962	0.954671	0.801437	1.08166	0.949422	0.943817	41.8	61	94	calbindin 1;CalbindinD28K|D-28K|PCD-29|calbindin|calbindin 1, 28kDa|calbindin D28|calbindin-28K|calbindin-D (28k)|spot 35 protein|vitamin D-dependent calcium-binding protein, avian-type
Tia1	IPI00857913.1	NA	NA	NA	NA	NA	NA	NA	NA	0.856151	NA	NA	0.943821	9.4	5	7	cytotoxic granule-associated RNA binding protein 1;RNA-binding protein TIA-1|T-cell-restricted intracellular antigen-1|cytotoxic granule-associated RNA-binding protein 1|nucleolysin TIA-1
Nhlrc2	IPI00986470.1	NA	NA	1.02908	NA	NA	NA	0.973608	NA	0.891807	NA	NA	0.943827	10.4	16	18	NHL repeat containing 2;NHL repeat-containing protein 2
Hook1	IPI00399986.1	NA	NA	NA	0.912366	1.0427	NA	NA	NA	NA	NA	NA	0.943836	5.5	10	10	hook homolog 1 (Drosophila);abnormal spermatozoon head shape|mHK1|protein Hook homolog 1
Tnr	IPI00227126.1	1.00908	NA	0.935334	NA	0.964008	0.971888	0.941872	1.01695	1.03717	0.921531	1.01371	0.943837	35.8	260	420	tenascin R;neural recognition molecule J1-160/180|tenascin-R
Nrcam	IPI00395042.1	1.07176	NA	NA	0.908928	1.25162	NA	0.880093	NA	NA	0.90354	1.0659	0.94401	32.2	135	171	neuron-glia-CAM-related cell adhesion molecule;mBravo|neuronal cell adhesion molecule|neuronal surface protein Bravo|ng-CAM-related|ngCAM-related cell adhesion molecule|nr-CAM
Svop	IPI00621203.4	1.24839	NA	0.999744	NA	1.14591	0.98494	0.857464	0.930187	NA	0.979774	NA	0.944171	16.6	28	35	SV2 related protein;SV2-related protein|synaptic vesicle 2-related protein
Ppil2	IPI00109815.2	NA	NA	0.881996	0.974868	NA	NA	1.00502	1.16868	1.14105	NA	NA	0.9442	9	14	16	peptidylprolyl isomerase (cyclophilin)-like 2;PPIase|cyclophilin-60|cyclophilin-like protein Cyp-60|peptidyl-prolyl cis-trans isomerase-like 2|rotamase PPIL2
Spna2	IPI00757353.2	0.971098	1.21796	0.846989	NA	0.983463	0.890563	1.02126	0.961338	0.878071	0.856938	1.031	0.944202	72	1753	3291	spectrin alpha 2;alpha-II spectrin|alpha-fodrin|alpha-spectrin 2, brain|fodrin alpha chain|spectrin alpha chain, brain|spectrin alpha chain, non-erythrocytic 1|spectrin, non-erythroid alpha chain
Rps16	IPI00469918.4	0.914252	1.03351	1.00891	1.0293	0.693801	0.96822	0.92313	0.964013	0.924138	0.988479	0.943067	0.944254	50	62	159	ribosomal protein S16;40S ribosomal protein S16
Nup54	IPI00225192.1	NA	NA	0.864033	NA	NA	NA	0.95962	1.24811	1.01074	0.795375	0.970271	0.944263	22.9	25	27	nucleoporin 54;54 kDa nucleoporin|nuclear pore complex protein Nup54|nucleoporin 54kDa|nucleoporin Nup54
Matr3	IPI00453826.2	0.984864	1.08441	0.942742	1.04785	1.05642	0.984437	0.974384	0.991027	0.996032	0.895694	0.843349	0.944333	36.6	210	367	matrin 3;matrin-3
Kcna2	IPI00129774.1	0.972952	1.09627	1.05331	0.902835	1.10147	0.997992	0.914808	0.758788	0.874008	1.04447	NA	0.944334	13	43	78	potassium voltage-gated channel, shaker-related subfamily, member 2;MK2|potassium voltage-gated channel subfamily A member 2|voltage-gated potassium channel subunit Kv1.2
Zc3h14	IPI00380641.3	NA	NA	NA	NA	NA	NA	1.04042	0.944167	0.949615	0.868895	0.941872	0.944334	16.6	23	27	zinc finger CCCH type containing 14;zinc finger CCCH domain-containing protein 14|zinc finger CCCH-type containing 14
Aplp1	IPI00762036.1	1.08107	NA	NA	NA	NA	1.07347	0.990656	NA	0.882937	1.00249	NA	0.944384	11.2	21	22	amyloid beta (A4) precursor-like protein 1;APLP|APLP-1|amyloid-like protein 1
Myo1c	IPI00620222.3	NA	NA	NA	NA	0.983745	0.931156	NA	0.934594	NA	NA	NA	0.944674	12.4	23	26	myosin IC;MMI-beta|myosin I beta|myosin-Ibeta|myosin-Ic|nuclear myosin I beta|unconventional myosin-Ic
Spna2	IPI00753793.2	NA	NA	NA	NA	NA	NA	NA	0.957466	NA	NA	0.992118	0.944719	71.5	605	1125	spectrin alpha 2;alpha-II spectrin|alpha-fodrin|alpha-spectrin 2, brain|fodrin alpha chain|spectrin alpha chain, brain|spectrin alpha chain, non-erythrocytic 1|spectrin, non-erythroid alpha chain
AI597468	IPI00118827.1	NA	NA	NA	NA	1.11576	1.02784	1.1365	1.09156	0.974144	NA	1.06404	0.944732	49.6	20	30	expressed sequence AI597468;UPF0444 transmembrane protein C12orf23 homolog
Sh3gl3	IPI00312771.7	1.11889	1.09248	0.915884	NA	1.05052	1.0335	1.06018	1.02537	1.0369	0.798435	1.03561	0.94481	41.5	35	42	SH3-domain GRB2-like 3;SH3 domain protein 2 C2|SH3 domain protein 2C|SH3 domain-containing GRB2-like protein 3|endophilin III|endophilin-3|endophilin-A3
Stx8	IPI00136653.1	1.38692	1.05609	1.01695	NA	1.12057	NA	NA	NA	0.855138	1.16266	NA	0.94485	25.8	17	18	syntaxin 8;syntaxin-8|syntaxin-like protein 3I35
Epb4.1l1	IPI00405986.3	0.805942	0.881892	0.966882	1.03654	0.962062	1.01903	1.09777	1.01396	0.984833	1.12573	1.00983	0.944908	37	187	298	erythrocyte protein band 4.1-like 1;band 4.1-like protein 1|neuronal protein 4.1
Gclc	IPI00125658.5	NA	1.01719	NA	NA	NA	NA	0.927382	NA	0.759244	NA	NA	0.944951	17.4	15	17	glutamate-cysteine ligase, catalytic subunit;GCS heavy chain|gamma GCS-HS|gamma-ECS|gamma-glutamylcysteine synthetase heavy subunit|glutamate--cysteine ligase catalytic subunit
Vps18	IPI00985612.1	NA	0.964728	0.902704	0.995553	NA	1.01253	1.08708	1.08583	0.911715	NA	0.875186	0.945002	23.5	39	46	vacuolar protein sorting 18 (yeast);vacuolar protein sorting-associated protein 18 homolog
Mrpl53	IPI00133750.1	NA	1.03761	NA	NA	NA	NA	0.923774	0.891742	NA	NA	0.958722	0.945144	25.4	14	15	mitochondrial ribosomal protein L53;39S ribosomal protein L53, mitochondrial|L53mt|MRP-L53
Arsb	IPI00406459.2	NA	NA	NA	1.12841	NA	NA	NA	NA	0.975895	NA	NA	0.945194	4.6	7	13	arylsulfatase B;ASB|G4S|N-acetylgalactosamine-4-sulfatase|arylsulfatase B complex|arylsulfatase B regulation|arylsulfatase B structural|arylsulfatase B temporal regulation
Nfs1	IPI00311072.2	NA	NA	NA	1.24134	0.981712	NA	NA	NA	0.943099	NA	NA	0.945208	26.6	43	56	nitrogen fixation gene 1 (S. cerevisiae);cysteine desulfurase, mitochondrial|nifS-like (sic)|nitrogen fixation gene, yeast homolog 1
Stx6	IPI00109506.1	NA	1.05804	0.965449	NA	1.09728	0.96635	NA	1.01894	1.07656	0.838527	NA	0.945217	40.4	39	44	syntaxin 6;syntaxin-6
Iars2	IPI00453499.3	1.238	0.920396	1.0849	1.11908	1.10117	1.03763	1.00925	0.989137	0.949018	0.956764	NA	0.945256	24.7	94	125	isoleucine-tRNA synthetase 2, mitochondrial;ileRS|isoleucine--tRNA ligase, mitochondrial|isoleucyl-tRNA synthetase, mitochondrial
Mpp1	IPI00856759.1	NA	NA	0.955104	1.1167	1.05685	0.975904	NA	1.04786	0.899802	NA	1.00098	0.945295	24.9	38	45	membrane protein, palmitoylated;55 kDa erythrocyte membrane protein|erythrocyte protein p55|membrane protein, palmitoylated 1
Iars	IPI00943445.1	0.719976	0.89219	0.977451	0.914585	0.76893	0.974561	1.04175	1.00078	0.852522	1.06661	0.920483	0.945296	13.3	52	58	Iars isoleucyl-tRNA synthetase, cytoplasmic
Ywhaq	IPI00656269.1	0.986945	0.972195	1.01282	1.08098	0.768482	1.09488	1.07772	1.05085	0.896825	1.05298	0.923153	0.945328	57.2	151	464	tyrosine 3-monooxygenase/tryptophan 5-monooxygenase activation protein, theta polypeptide;14-3-3 protein tau|14-3-3 protein theta|14-3-3 tau|14-3-3 theta
Trp53bp2	IPI00229434.6	NA	NA	NA	NA	NA	NA	NA	NA	0.925839	NA	1.08271	0.945373	2.7	9	10	transformation related protein 53 binding protein 2;apoptosis-stimulating of p53 protein 2|p53-binding protein 2|p53BP2|tumor protein p53 binding protein, 2|tumor suppressor p53-binding protein 2
Cdc37	IPI00117087.1	0.913727	1.04251	0.860659	0.828936	1.02406	0.974552	1.02177	0.873579	0.932773	1.00915	1.07295	0.945405	39.8	80	98	cell division cycle 37;cell division cycle 37 homolog|hsp90 chaperone protein kinase-targeting subunit|hsp90 co-chaperone Cdc37
Fkbp5	IPI00338963.3	NA	NA	0.961041	NA	NA	0.927026	1.0499	NA	0.961771	NA	1.08183	0.945579	20	23	23	FK506 binding protein 5;51 kDa FK506-binding protein|51 kDa FKBP|FK506-binding protein 5|FKBP-51|PPIase FKBP5|peptidyl-prolyl cis-trans isomerase FKBP5|rotamase
Herc2	IPI01007839.1	NA	NA	0.939376	1.41906	0.950183	1.05421	0.95716	1.08957	NA	0.829186	NA	0.945606	5.5	42	43	hect (homologous to the E6-AP (UBE3A) carboxyl terminus) domain and RCC1 (CHC1)-like domain (RLD) 2;E3 ubiquitin-protein ligase HERC2|HECT domain and RCC1-like domain-containing protein 2|probable E3 ubiquitin-protein ligase HERC2
Specc1	IPI00798550.1	0.953358	NA	NA	0.881288	1.06465	NA	NA	0.868913	0.93583	0.944431	0.988241	0.945676	17.8	51	58	sperm antigen with calponin homology and coiled-coil domains 1;cytospin B|cytospin-B|spectrin domain with coiled-coils 1
Eif2c2	IPI00918916.1	NA	0.900686	1.0001	0.958113	0.934203	NA	1.02125	1.11999	0.933465	0.982454	NA	0.945741	21.6	45	49	Eif2c2 protein argonaute-2
Lancl1	IPI00894786.1	NA	NA	NA	NA	0.868459	0.882558	NA	1.03629	NA	0.955807	NA	0.945876	21.1	41	56	LanC (bacterial lantibiotic synthetase component C)-like 1;40 kDa erythrocyte membrane protein|G protein-coupled receptor 69|G protein-coupled receptor 69A|lanC-like protein 1
Sh3glb2	IPI00169647.2	NA	1.0805	0.899985	NA	1.11576	1.03865	NA	NA	0.970528	NA	NA	0.945883	34.3	14	16	SH3-domain GRB2-like endophilin B2;SH3 domain-containing GRB2-like protein B2|SH3-containing protein SH3GLB2|endophilin-B2|stimulator of prostatic adenocarcinoma-specific T-cells-1
Trp53i11	IPI00749717.2	1.30414	1.06628	1.02581	NA	1.11857	0.963714	NA	NA	1.01605	NA	1.0308	0.945908	18.7	23	31	transformation related protein 53 inducible protein 11;Trp53 inducible protein 11 (Trp53i11)|p53-induced gene 11 protein|tumor protein p53 inducible protein 11|tumor protein p53-inducible protein 11
Ralyl	IPI00310432.1	NA	NA	NA	NA	1.06518	1.01365	NA	0.929401	0.880012	0.829556	NA	0.945955	16.7	20	31	RALY RNA binding protein-like;RNA-binding Raly-like protein
Mlf2	IPI00116372.1	1.12354	NA	NA	NA	NA	NA	0.994247	1.21901	1.00468	0.991318	1.11353	0.945962	48.2	31	34	myeloid leukemia factor 2;Myelodysplasia-myeloid leukemia factor 2|myeloid leukemia factor 2 homolog
Hapln4	IPI00229184.3	0.772566	NA	1.09182	0.936526	NA	0.963902	0.92268	1.0366	0.951892	NA	NA	0.945965	27.8	29	30	hyaluronan and proteoglycan link protein 4;brain link protein 2|brain linked protein 2|link protein 4
Nt5c3	IPI00648235.1	1.06571	0.966524	NA	NA	0.967467	0.931727	1.16769	1.01788	NA	NA	1.03418	0.945975	38.7	28	32	5'-nucleotidase, cytosolic III;5'-nucleotidase, pyrimidine|P5'N-1|P5N-1|cytosolic 5'-nucleotidase 3|cytosolic 5'-nucleotidase III|pyrimidine 5'-nucleotidase 1|uridine monophosphatase 1
Dennd4a	IPI00554827.1	NA	NA	0.960087	NA	NA	NA	0.925123	NA	NA	NA	NA	0.945996	4.7	7	7	DENN/MADD domain containing 4A;-
Ranbp3	IPI00135190.3	NA	NA	1.02316	NA	1.06859	1.02662	1.01417	1.03296	1.06393	1.02238	0.985287	0.946316	23.8	29	32	RAN binding protein 3;ran-binding protein 3
Camk2d	IPI00858128.1	0.752926	1.00015	0.950147	0.789463	0.926088	0.965863	1.048	1.08636	0.918895	1.03066	0.9692	0.946322	56.6	175	420	calcium/calmodulin-dependent protein kinase II, delta;CaMK II|caM kinase II subunit delta|caMK-II subunit delta|calcium/calmodulin-dependent protein kinase type II subunit delta
Pcm1	IPI00127764.2	0.808274	NA	NA	NA	NA	NA	1.02729	0.952144	1.00397	NA	NA	0.946322	7.8	26	30	pericentriolar material 1;PCM-1|mPCM-1|pericentriolar material 1 protein|pericentriolar material gene 1
Gnb2	IPI00162780.3	1.14329	1.02383	1.07404	1.02734	0.930437	1.14708	0.987684	1.17447	1.02728	1.0842	1.05123	0.946322	59.1	157	670	guanine nucleotide binding protein (G protein), beta 2;g protein subunit beta-2|guanine nucleotide binding protein, beta 2|guanine nucleotide-binding protein G(I)/G(S)/G(T) subunit beta-2|guanine nucleotide-binding protein, beta-2 subunit|transducin beta chain 2
Acadl	IPI00894588.1	1.13994	1.08639	1.0336	1.18778	0.968994	1.00764	0.885343	1.11717	0.984837	1.02942	1.00467	0.946383	33.7	70	96	acyl-Coenzyme A dehydrogenase, long-chain;acetyl-Coenzyme A dehydrogenase, long-chain|long-chain specific acyl-CoA dehydrogenase, mitochondrial
Cacnb1	IPI00421277.1	NA	NA	NA	NA	NA	NA	1.01576	NA	NA	1.08321	NA	0.946439	27.3	43	58	calcium channel, voltage-dependent, beta 1 subunit;CAB1|calcium channel voltage-dependent subunit beta 1|voltage dependent calcium channel, beta1 subunit, variant5|voltage-dependent L-type calcium channel subunit beta-1|voltage-dependent calcium channel beta1 subunit
Lmnb1	IPI00230394.5	1.37054	1.15336	0.988154	0.849486	1.2368	0.893069	0.902309	0.964702	1.0067	0.803738	1.00536	0.946483	64.6	229	325	lamin B1;lamin-B1
Msi2	IPI00120924.1	NA	NA	NA	NA	NA	NA	NA	NA	NA	NA	NA	0.946572	18.8	12	13	Musashi homolog 2 (Drosophila);Musashi2|RNA-binding protein Musashi homolog 2|musashi-2
Spg20	IPI00153501.5	NA	NA	NA	NA	NA	1.01256	0.962273	0.994175	1.00769	NA	1.02546	0.946625	25.8	54	70	spastic paraplegia 20, spartin (Troyer syndrome) homolog (human);spartin
Reep2	IPI00122032.4	1.63046	NA	NA	NA	1.17415	NA	0.89155	0.918504	NA	NA	NA	0.946675	50	68	85	receptor accessory protein 2;receptor expression-enhancing protein 2
Dak	IPI00310669.3	NA	0.972099	0.938915	NA	NA	NA	NA	0.979647	NA	0.995667	NA	0.946703	20.2	21	26	dihydroxyacetone kinase 2 homolog (yeast);bifunctional ATP-dependent dihydroxyacetone kinase/FAD-AMP lyase (cyclizing)
Flrt3	IPI00221707.3	1.06991	0.962438	1.01845	0.828426	NA	NA	0.976325	NA	NA	NA	NA	0.946713	22.7	21	22	fibronectin leucine rich transmembrane protein 3;-
Fxr1	IPI00230597.1	NA	NA	0.912541	0.900735	NA	1.00402	NA	NA	NA	NA	1.20524	0.946724	19.5	22	23	fragile X mental retardation gene 1, autosomal homolog;fragile X mental retardation gene, autosomal homolog|fragile X mental retardation syndrome-related protein 1|fragile X mental retardation-related protein 1|fragile-X-related protein 1|mFxr1p
Ftsjd2	IPI00459652.3	NA	NA	0.941248	1.18126	0.932385	NA	NA	0.904627	NA	NA	NA	0.946824	14.5	24	27	FtsJ methyltransferase domain containing 2;FtsJ methyltransferase domain-containing protein 2|S-adenosyl-L-methionine-dependent methyltransferase FTSJD2|cap-specific mRNA (nucleoside-2'-O-)-methyltransferase 1|cap1 2'O-ribose methyltransferase 1
Foxk2	IPI00854998.1	NA	NA	NA	NA	NA	NA	NA	1.00561	1.03805	NA	NA	0.946872	7.9	8	8	forkhead box K2;cellular transcription factor ILF-1|forkhead box protein K2|interleukin enhancer binding factor 1|interleukin enhancer-binding factor 1
Echs1	IPI00454049.4	1.37338	0.979867	0.889241	1.49561	1.0983	0.89186	0.94623	0.993733	0.896842	0.874538	0.990583	0.946925	51	101	159	enoyl Coenzyme A hydratase, short chain, 1, mitochondrial;SCEH|enoyl-CoA hydratase 1|enoyl-CoA hydratase, mitochondrial|short chain enoyl-CoA hydratase|short-chain enoyl-CoA hydratase
5031439G07Rik	IPI00464302.7	NA	0.908561	NA	NA	NA	NA	NA	1.11478	0.937499	1.09378	0.948768	0.947107	13.4	18	26	RIKEN cDNA 5031439G07 gene;uncharacterized protein KIAA0930 homolog
Ddx42	IPI00830514.1	NA	0.939401	NA	0.96025	NA	NA	0.896359	NA	1.06265	0.815954	NA	0.947237	25.1	29	29	DEAD (Asp-Glu-Ala-Asp) box polypeptide 42;ATP-dependent RNA helicase DDX42|DEAD box protein 42|RNA helicase-related protein
Dnaja1	IPI00132208.1	1.14577	0.979146	0.946069	0.985636	1.2777	0.957831	0.989163	0.974078	0.955276	0.881843	1.02463	0.947264	48.4	62	79	DnaJ (Hsp40) homolog, subfamily A, member 1;HSJ-2|dnaJ homolog subfamily A member 1|dnaJ protein homolog 2|heat shock 40 kDa protein 4|heat shock protein J2|heat shock protein, Dnaj-like 2|neural precursor cell expressed, developmentally down-regulated gene 7
Clip2	IPI00467854.1	0.914351	NA	NA	NA	0.844722	0.998779	NA	0.988789	0.942892	NA	NA	0.947302	34.6	59	65	CAP-GLY domain containing linker protein 2;CAP-Gly domain-containing linker protein 2|cytoplasmic linker 2|cytoplasmic linker protein 1, 115 kDa|cytoplasmic linker protein 115|cytoplasmic linker protein 2
Mad1l1	IPI00124052.1	NA	NA	NA	NA	NA	NA	NA	NA	1.03959	NA	NA	0.947314	7.4	9	10	MAD1 mitotic arrest deficient 1-like 1;MAD1-like protein 1|mitotic arrest deficient 1-like 1|mitotic arrest deficient 1-like protein 1|mitotic spindle assembly checkpoint protein MAD1
Strap	IPI00918973.1	0.847544	NA	1.07083	NA	0.870228	1.06845	0.994696	0.9702	1.0222	0.978592	NA	0.947316	49.4	55	61	serine/threonine kinase receptor associated protein;UNR-interacting protein|serine-threonine kinase receptor-associated protein
Agrn	IPI00874558.1	1.18411	0.919563	NA	NA	0.957004	NA	NA	NA	NA	NA	NA	0.947316	6	43	51	agrin;-
Tmod1	IPI00655150.1	NA	NA	1.07399	NA	NA	NA	0.943564	0.977092	0.851306	0.904031	0.982209	0.947345	41.5	27	31	Tmod1 tropomodulin-1
Khdrbs1	IPI00458765.2	0.952523	1.05029	NA	0.772565	0.881993	0.930723	0.946346	NA	1.08631	0.956657	NA	0.947412	14	39	47	KH domain containing, RNA binding, signal transduction associated 1;GAP-associated tyrosine phosphoprotein p62|KH domain-containing, RNA-binding, signal transduction-associated protein 1|p21 Ras GTPase-activating protein-associated p62|src associated in mitosis, 68 kDa|src-associated in mitosis 68 kDa protein
Fam175b	IPI00762835.1	0.890628	1.03505	NA	NA	1.06742	1.04987	0.943821	1.09307	1.12915	NA	1.11897	0.947816	28.3	29	42	family with sequence similarity 175, member B;BRISC complex subunit Abro1|abraxas brother protein 1
Hnrnpr	IPI00128441.3	0.980403	0.972684	0.989141	0.954212	0.951922	0.942681	0.965867	0.7757	1.0506	0.905645	0.959518	0.947825	41.8	154	216	heterogeneous nuclear ribonucleoprotein R;-
Txn1	IPI00226993.5	NA	0.938431	NA	NA	NA	NA	0.992436	0.87979	NA	NA	1.53831	0.947849	31.4	18	22	thioredoxin 1;ATL-derived factor|thioredoxin|trx
L1cam	IPI00785371.2	0.995575	1.14781	1.06904	0.954884	1.16469	1.02112	0.875654	0.927484	1.04431	0.949874	0.974555	0.948082	24.1	143	225	L1 cell adhesion molecule;neural cell adhesion molecule L1
Nmt1	IPI00224128.7	0.85842	0.966923	1.0227	0.985384	0.952335	1.01903	0.995862	1.07069	1.04766	0.957877	1.01521	0.948087	30.8	84	115	N-myristoyltransferase 1;NMT 1|glycylpeptide N-tetradecanoyltransferase 1|myristoyl-CoA:protein N-myristoyltransferase 1|peptide N-myristoyltransferase 1|type I N-myristoyltransferase
Gm12966	IPI00670246.1	NA	0.935038	NA	NA	NA	NA	NA	1.00353	NA	NA	NA	0.948136	10.8	11	12	serine/arginine-rich splicing factor 5 pseudogene;-
Lancl1	IPI00131535.1	NA	NA	NA	NA	0.862821	0.872259	NA	1.37758	NA	0.983244	NA	0.948141	21.1	41	56	LanC (bacterial lantibiotic synthetase component C)-like 1;40 kDa erythrocyte membrane protein|G protein-coupled receptor 69|G protein-coupled receptor 69A|lanC-like protein 1
Ndufa2	IPI00315302.5	1.78214	1.14626	0.912128	1.43945	1.10769	0.79729	0.881242	1.10166	0.959325	1.00783	NA	0.948238	47.5	40	74	NADH dehydrogenase (ubiquinone) 1 alpha subcomplex, 2;CI-B8|NADH dehydrogenase [ubiquinone] 1 alpha subcomplex subunit 2|NADH-ubiquinone oxidoreductase B8 subunit|complex I-B8
Zfp326	IPI00986915.1	NA	NA	NA	NA	NA	0.978959	0.980025	1.00086	NA	NA	0.898639	0.948242	18.9	15	15	zinc finger protein 326;DBIRD complex subunit ZNF326|zinc finger protein interacting with mRNPs|zinc finger protein-associated with nuclear matrix of 75 kDa
LOC100505015	IPI00985889.1	NA	1.03076	0.952616	1.03684	0.80642	0.975885	NA	1.07876	0.811508	NA	NA	0.94831		4	17	40S ribosomal protein S16-like;-
AU040829	IPI01008402.1	NA	1.11007	0.887463	1.20801	1.07049	0.968316	1.1064	1.07278	0.976565	0.851076	1.07882	0.94831	26.1	64	115	AU040829 Uncharacterized protein
Ptpra	IPI00405703.4	1.00908	1.09949	1.08885	0.847656	0.936079	1.00084	1.30608	NA	NA	1.03869	NA	0.94831	31.4	76	95	protein tyrosine phosphatase, receptor type, A;LCA-related phosphatase|PTPTY-28|R-PTP-alpha|protein-tyrosine phosphatase alpha|receptor-type tyrosine-protein phosphatase alpha
Itch	IPI00380163.1	1.02779	1.05043	NA	NA	0.980383	NA	0.930001	NA	1.0754	1.07319	NA	0.948665	19.8	24	24	itchy, E3 ubiquitin protein ligase;E3 ubiquitin-protein ligase Itchy
Ddb1	IPI00316740.4	0.795162	0.833986	NA	NA	0.806106	1.06308	1.03251	0.974921	0.97619	1.04088	0.950739	0.948702	34.2	140	181	damage specific DNA binding protein 1;DDB p127 subunit|DNA damage-binding protein 1|DNA repair protein|UV-damaged DNA-binding factor|damage-specific DNA-binding protein 1|damage-specific DNA-binding protein, DNA repair|damaged-DNA recognition protein 1
Slc25a27	IPI00461333.2	NA	NA	1.03998	1.12974	NA	0.978413	0.98346	NA	1.23016	1.17766	NA	0.948865	35.7	38	67	solute carrier family 25, member 27;mitochondrial uncoupling protein 4
Lphn1	IPI00816879.1	NA	1.09094	0.97172	1.00817	NA	NA	0.946295	0.918734	NA	NA	NA	0.94889	24	62	81	latrophilin 1;CIRL-1|calcium-independent alpha-latrotoxin receptor 1|latrophilin-1|lectomedin-2
Eif4h	IPI00124742.3	NA	NA	NA	NA	NA	NA	NA	NA	NA	NA	NA	0.949082	49.2	33	50	eukaryotic translation initiation factor 4H;Williams-Beuren syndrome chromosome region 1 homolog|eIF-4H|williams-Beuren syndrome chromosomal region 1 protein homolog
Rasip1	IPI00458870.3	NA	NA	0.88845	NA	1.02801	0.975904	NA	0.93679	1.08532	0.841627	NA	0.949187	2.8	16	20	Ras interacting protein 1;ras-interacting protein 1
Tubb6	IPI00122928.1	0.746216	1.00596	0.89417	0.915183	0.926654	0.821285	1.00433	1.10038	0.863066	0.922966	1.15838	0.949292	55.9	290	1635	tubulin, beta 6 class V;tubulin beta-6 chain
Nefh	IPI00114241.2	NA	NA	NA	NA	NA	1.02259	NA	NA	1.01784	NA	NA	0.949304	38.4	277	739	neurofilament, heavy polypeptide;200 kDa neurofilament protein|neurofilament 200kDa|neurofilament heavy polypeptide|neurofilament triplet H protein
C1qb	IPI00311147.1	NA	NA	NA	NA	NA	NA	NA	NA	1.12698	NA	NA	0.949304	10.3	7	7	complement component 1, q subcomponent, beta polypeptide;complement C1q subcomponent subunit B
Wdr1	IPI00975201.1	0.870995	1.04235	0.981675	1.01992	0.93141	1.03391	NA	1.00497	0.983551	NA	1.04605	0.949454	35.9	77	102	WD repeat domain 1;WD repeat-containing protein 1|WD40 repeat protein 1|actin-interacting protein 1
Ndufb6	IPI00648743.1	1.13578	0.981132	1.03949	0.919505	0.980503	0.939288	1.2267	1.03701	NA	1.53256	0.841001	0.949612	54.6	54	150	NADH dehydrogenase (ubiquinone) 1 beta subcomplex, 6;CI-B17|NADH dehydrogenase [ubiquinone] 1 beta subcomplex subunit 6|NADH-ubiquinone oxidoreductase B17 subunit|complex I-B17
Oxr1	IPI00956919.1	0.785857	1.02398	NA	0.793281	1.13563	NA	1.04303	0.931996	0.946487	NA	NA	0.949662	47.7	164	245	oxidation resistance 1;nucleolar protein C7|oxidation resistance protein 1|protein C7
Lonp1	IPI00761408.2	1.19207	1.02807	1.04618	1.08691	0.999027	0.985437	0.940887	1.02104	0.852503	0.811677	0.894456	0.949689	31.7	101	122	lon peptidase 1, mitochondrial;LONP|lon protease homolog, mitochondrial|lon protease-like protein|mitochondrial ATP-dependent protease Lon|protease, serine, 15|serine protease 15
Arvcf	IPI00620282.1	0.841552	1.01291	0.887479	1.10059	1.21107	1.01251	0.935421	1.02393	0.960317	0.862124	1.06206	0.949692	23.8	42	54	armadillo repeat gene deleted in velo-cardio-facial syndrome;armadillo repeat protein deleted in velo-cardio-facial syndrome homolog
Hsd17b10	IPI00830581.1	0.806889	NA	NA	NA	1.06348	0.932169	0.850059	1.01805	0.939484	0.9082	0.989135	0.949694	69.7	55	81	hydroxysteroid (17-beta) dehydrogenase 10;17-beta-HSD 10|17-beta-hydroxysteroid dehydrogenase 10|3-hydroxy-2-methylbutyryl-CoA dehydrogenase|3-hydroxyacyl-CoA dehydrogenase type II|3-hydroxyacyl-CoA dehydrogenase type-2|endoplasmic reticulum-associated amyloid beta-peptide-binding protein|hydroxyacyl-Coenzyme A dehydrogenase type II|hydroxyacyl-Coenzyme A dehydrogenase, type II|mitochondrial RNas…
Snx6	IPI00760011.1	NA	1.1249	0.940629	0.95179	1.10157	1.05451	0.963482	0.821914	1.01517	NA	1.01786	0.949778	36	59	78	Snx6 Putative uncharacterized protein
Fam175b	IPI00857839.1	0.848638	1.00596	NA	0.944422	1.07685	1.0502	0.984236	1.09073	1.08829	0.941823	NA	0.949785	27.8	29	45	family with sequence similarity 175, member B;BRISC complex subunit Abro1|abraxas brother protein 1
Uchl1	IPI00653686.1	0.906125	1.26649	0.847734	1.08039	NA	0.948174	NA	0.9254	0.967389	0.976906	1.14242	0.950056	65.3	65	133	ubiquitin carboxy-terminal hydrolase L1;gracile axonal dystrophy|neuron cytoplasmic protein 9.5|protein gene product 9.5|ubiquitin carboxyl-terminal hydrolase isozyme L1|ubiquitin thioesterase L1
Ppm1b	IPI00854950.1	0.919107	0.996919	NA	NA	1.01346	NA	NA	NA	NA	NA	NA	0.950072	23.9	15	19	protein phosphatase 1B, magnesium dependent, beta isoform;PP2C-beta|protein phosphatase 1B|protein phosphatase 2C isoform beta
Rps23-ps	IPI00972920.1	1.08885	0.9787	NA	0.784141	0.714074	NA	1.01765	NA	0.943618	0.987819	NA	0.95026	35	21	53	ribosomal protein S23, pseudogene;-
Dnajb2	IPI00223482.2	1.20162	1.0128	0.990128	1.04708	NA	NA	NA	1.08309	0.946429	0.92992	0.916025	0.950294	39.2	39	48	DnaJ (Hsp40) homolog, subfamily B, member 2;DnaJ (Hsp40) homolog, subfamily B, member 10|dnaJ homolog subfamily B member 10|dnaJ homolog subfamily B member 2|heat shock protein, DNAJ-like 1
Camk2a	IPI00621806.2	0.726536	1.06427	0.964462	0.732419	0.888132	1.02209	NA	1.08076	0.890377	NA	1.01037	0.950298	58.8	135	461	calcium/calmodulin-dependent protein kinase II alpha;CaMK II|alpha-CaMKII|caM kinase II subunit alpha|caMK-II subunit alpha|calcium/calmodulin-dependent protein kinase type II subunit alpha
Pdia6	IPI00222496.3	1.14934	1.05033	0.953603	NA	0.862299	NA	0.925677	NA	NA	NA	0.948698	0.950335	37.8	90	152	protein disulfide isomerase associated 6;protein disulfide isomerase-related protein|protein disulfide-isomerase A6|thioredoxin domain containing 7|thioredoxin domain-containing protein 7
Sh3kbp1	IPI00406812.2	NA	NA	NA	NA	NA	NA	0.947916	NA	1.01705	NA	NA	0.950514	16.8	17	17	SH3-domain kinase binding protein 1;SH3 domain-containing kinase-binding protein 1|SH3-containing, expressed in tumorigenic astrocytes|Sh3 containing, expressed in astrocytes|regulator of ubiquitous kinase
Dnajc7	IPI00649752.1	NA	0.95814	0.932923	0.881283	NA	1.07492	NA	1.00778	0.799296	NA	NA	0.950525	46.9	18	20	DnaJ (Hsp40) homolog, subfamily C, member 7;TPR repeat protein 2|cytoplasmic CAR retention protein|dnaJ homolog subfamily C member 7|tetratricopeptide repeat domain 2|tetratricopeptide repeat protein 2
Lrfn1	IPI00468602.3	NA	NA	NA	NA	1.07084	NA	NA	NA	NA	NA	NA	0.950708	8.1	10	10	leucine rich repeat and fibronectin type III domain containing 1;leucine-rich repeat and fibronectin type III domain-containing protein 1|synaptic adhesion-like molecule 2|synaptic differentiation enhancing molecule 1|synaptic differentiation-enhancing molecule 1
Usp54	IPI00222648.3	NA	NA	1.00766	NA	NA	1.10005	0.978933	NA	0.964133	1.01538	NA	0.950737	6.7	18	19	ubiquitin specific peptidase 54;inactive ubiquitin carboxyl-terminal hydrolase 54|inactive ubiquitin-specific peptidase 54|ubiquitin specific protease 54
Prkca	IPI00884460.1	1.00837	0.951874	0.923988	0.953461	0.797665	0.998331	1.05517	0.916269	1.1451	0.954465	1.10513	0.950845	32	103	177	protein kinase C, alpha;PKC-A|PKC-alpha|protein kinase C alpha type|protein kinase c-alpha
Hectd3	IPI00223661.4	NA	NA	0.926356	1.13105	1.00982	0.904733	0.933212	1.07775	0.965943	0.938791	NA	0.950856	16.6	33	41	HECT domain containing 3;E3 ubiquitin-protein ligase HECTD3|HECT domain-containing protein 3|probable E3 ubiquitin-protein ligase HECTD3
Nptxr	IPI00749947.1	1.28992	1.04336	1.10661	0.94982	0.975494	1.13169	0.936506	0.981572	0.935666	1.00749	0.954948	0.950901	32	63	75	neuronal pentraxin receptor;-
Elmo2	IPI00756692.2	0.902046	0.975886	0.963475	NA	NA	1.03943	0.969043	0.973421	1.04713	0.944281	1.05926	0.950932	30.6	67	69	engulfment and cell motility 2;CED-12 homolog A|engulfment and cell motility 2, ced-12 homolog|engulfment and cell motility protein 2|protein ced-12 homolog A
Mat2a	IPI00461623.1	NA	NA	1.0279	0.985987	NA	0.972143	NA	1.05988	NA	NA	NA	0.950998	11.5	12	12	methionine adenosyltransferase II, alpha;MAT 2|S-adenosylmethionine synthase isoform type-2|S-adenosylmethionine synthetase isoform type-2|adoMet synthase 2|adoMet synthetase 2|methionine adenosyltransferase 2
Btf3	IPI00515257.1	NA	NA	NA	NA	NA	NA	NA	NA	NA	NA	NA	0.951008	12.7	5	5	basic transcription factor 3;RNA polymerase B transcription factor 3|transcription factor BTF3
Bptf	IPI00649138.1	NA	NA	NA	NA	NA	NA	NA	NA	NA	NA	NA	0.951014	2.1	7	7	bromodomain PHD finger transcription factor;fetal Alzheimer antigen|nucleosome-remodeling factor subunit BPTF
Gabra5	IPI00221880.1	1.12943	0.995139	1.08193	0.819493	1.09228	0.985433	0.826612	NA	1.05961	1.04213	0.982012	0.951039	17.9	39	61	gamma-aminobutyric acid (GABA) A receptor, subunit alpha 5;GABA(A) receptor subunit alpha-5|GABAA receptor alpha5 subunit|gamma-aminobutyric acid (GABA-A) receptor, subunit alpha 5|gamma-aminobutyric acid receptor subunit alpha-5|ligand-gated ion channel subunit
Ywhaz	IPI00116498.1	1.02717	0.986724	1.01876	1.09035	0.797978	1.09839	1.02463	0.984048	0.968138	1.05863	0.930049	0.951292	60	224	814	tyrosine 3-monooxygenase/tryptophan 5-monooxygenase activation protein, zeta polypeptide;14-3-3 protein zeta/delta|14-3-3 zeta|KCIP-1|SEZ-2|protein kinase C inhibitor protein 1
Capza2	IPI00111265.3	1.04773	1.04715	NA	1.06186	0.749027	1.11167	1.04848	1.08319	1.00397	1.01304	0.958213	0.951292	50.3	91	196	capping protein (actin filament) muscle Z-line, alpha 2;F-actin-capping protein subunit alpha-2|capZ alpha-2|capping protein alpha 2
Smc1a	IPI00123870.1	NA	0.924528	0.852912	NA	1.02918	1.01908	NA	1.00983	1.00992	NA	NA	0.951292	15.8	35	35	structural maintenance of chromosomes 1A;SMC (segregation of mitotic chromosomes 1)-like 1|SMC protein 1A|SMC-1-alpha|chromosome segregation protein SmcB|segregation of mitotic chromosomes b|structural maintenance of chromosomes protein 1A
Ears2	IPI00987602.1	NA	NA	0.919783	1.54297	1.01525	0.948795	NA	0.7667	1.03346	NA	NA	0.951292	4.5	4	10	glutamyl-tRNA synthetase 2 (mitochondrial)(putative);gluRS|glutamate--tRNA ligase|probable glutamate--tRNA ligase, mitochondrial|probable glutamyl-tRNA synthetase, mitochondrial
Elavl2	IPI00649574.1	0.971733	NA	0.912142	NA	NA	NA	NA	0.987235	1.07042	NA	1.03401	0.951292		15	26	ELAV (embryonic lethal, abnormal vision, Drosophila)-like 2 (Hu antigen B);ELAV-like 2|ELAV-like neuronal protein 1|ELAV-like protein 2|HU-antigen B|nervous system-specific RNA-binding protein Mel-N1
Arcn1	IPI00313558.4	NA	0.879841	0.88146	NA	0.995136	NA	NA	0.999582	1.07144	NA	0.799584	0.951292	23.3	60	76	archain 1;coatomer subunit delta|delta-COP|delta-coat protein|pale coat neuro
Gapvd1	IPI00889225.1	0.789548	NA	NA	NA	NA	0.992959	NA	NA	NA	0.84689	0.970443	0.951292	14.4	47	52	GTPase activating protein and VPS9 domains 1;GTPase-activating protein and VPS9 domain-containing protein 1|rab5-activating protein 6
Alkbh6	IPI00623171.1	NA	NA	NA	NA	NA	NA	NA	NA	NA	NA	NA	0.951292	13.9	4	4	alkB, alkylation repair homolog 6 (E. coli);alkylated DNA repair protein alkB homolog 6|probable alpha-ketoglutarate-dependent dioxygenase ABH6
Bub3	IPI00420724.4	0.672248	0.993369	NA	NA	1.02529	0.899598	NA	0.920239	1.06715	0.858166	NA	0.951325	33.1	24	27	Bub3 Budding uninhibited by benzimidazoles 3 homolog
Etf1	IPI00312468.5	NA	1.05282	NA	1.00694	0.915808	1.00904	1.18146	0.971178	0.964795	NA	0.874622	0.951327	34.6	57	68	eukaryotic translation termination factor 1;eukaryotic peptide chain release factor subunit 1|eukaryotic release factor 1
6430548M08Rik	IPI00857896.1	0.927148	1.05065	0.955577	1.13874	1.01613	0.985098	1.0109	0.960561	1.01459	0.959684	0.939434	0.951347	27.5	64	103	RIKEN cDNA 6430548M08 gene;uncharacterized protein KIAA0513
Mrps5	IPI00118196.1	1.08465	0.98509	NA	1.12643	1.08949	1.09068	NA	NA	NA	NA	NA	0.951515	15.5	20	26	mitochondrial ribosomal protein S5;28S ribosomal protein S5, mitochondrial|MRP-S5|S5mt
Chrm1	IPI00606990.1	NA	NA	1.03166	NA	1.05032	NA	0.865629	0.928848	0.9303	NA	NA	0.951526	9.3	16	17	cholinergic receptor, muscarinic 1, CNS;AChR M1|m1 muscarinic acetylcholine receptor protein|muscarinic acetylcholine receptor 1|muscarinic acetylcholine receptor M1
Gm9755	IPI00625588.1	1.38843	1.04815	1.21314	1.5117	1.2684	1.06851	0.871187	1.17904	1.04543	0.865521	NA	0.951574	45.4	114	153	Gm9755 Elongation factor Tu
Hnrnpul2	IPI00222208.2	0.758316	0.880889	1.09181	0.807398	0.837942	1.03778	1.00988	1.25478	1.0811	0.96704	0.959424	0.951575	35.2	113	136	heterogeneous nuclear ribonucleoprotein U-like 2;MLF1-associated nuclear protein|heterogeneous nuclear ribonucleoprotein U-like protein 2
Ogdhl	IPI00342603.7	1.30676	0.929898	1.07372	1.16465	1.13088	1.06989	0.95665	0.974078	0.86892	0.96849	0.935917	0.951632	47.1	231	347	oxoglutarate dehydrogenase-like;2-oxoglutarate dehydrogenase-like, mitochondrial
Bcr	IPI00380817.6	0.766902	0.933466	0.968411	0.99707	0.965461	0.971364	1.0069	1.06181	1.05398	0.78008	0.994061	0.951774	26.8	83	101	breakpoint cluster region;breakpoint cluster region homolog|breakpoint cluster region protein
Plekha6	IPI00464298.3	NA	NA	NA	NA	NA	NA	NA	NA	NA	NA	NA	0.951783		5	5	pleckstrin homology domain containing, family A member 6;PEPP-3|PH domain-containing family A member 6|phosphoinositol 3-phosphate-binding protein 3|phosphoinositol 3-phosphate-binding protein-3|pleckstrin homology domain-containing family A member 6
Bmpr2	IPI00338094.6	1.0423	1.28439	NA	NA	1.12071	1.00561	NA	0.992823	0.977262	1.09308	NA	0.951908	17.4	31	31	bone morphogenetic protein receptor, type II (serine/threonine kinase);BMP type II receptor|BMP type-2 receptor|bone morphogenetic protein receptor type II|bone morphogenetic protein receptor type-2|bone morphogenic protein receptor, type II (serine/threonine kinase)
Eif2c1	IPI00943422.1	0.744573	NA	1.0001	0.898539	0.946335	1.02199	1.17694	NA	0.938279	0.971112	1.04781	0.952029	12.8	38	42	eukaryotic translation initiation factor 2C, 1;Piwi/Argonaute family protein meIF2C1|argonaute 1|argonaute1|eIF-2C 1|eIF2C 1|mAgo1|protein argonaute-1
Fip1l1	IPI00116897.1	NA	NA	NA	NA	NA	NA	0.945486	1.20253	1.05627	NA	1.02181	0.95208	16.7	28	34	FIP1 like 1 (S. cerevisiae);FIP1-like 1 protein|pre-mRNA 3'-end-processing factor FIP1
Zfp512	IPI00222382.5	NA	NA	NA	NA	0.901107	NA	NA	NA	0.913484	NA	NA	0.952113	7.7	11	13	zinc finger protein 512;-
Irgq	IPI00129548.5	0.962271	1.05887	0.919052	NA	NA	0.92181	1.03834	0.928347	1.15393	0.911226	1.14868	0.952217	24.7	35	39	immunity-related GTPase family, Q;immunity-related GTPase family Q protein|immunity-related GTPase family, Q1
Adam22	IPI00378796.5	0.885974	0.981128	NA	NA	NA	NA	0.915741	0.989033	1.07489	1.04352	1.11653	0.952244				a disintegrin and metallopeptidase domain 22;a disintegrin and metalloprotease domain (ADAM) 22|disintegrin and metalloproteinase domain-containing protein 22
Eif5b	IPI00756424.3	0.890621	NA	NA	NA	NA	0.970732	0.966406	0.97009	1.03542	NA	NA	0.952286	19.6	29	33	eukaryotic translation initiation factor 5B;eIF-5B|translation initiation factor IF-2
Sema4d	IPI00989980.1	NA	1.03674	1.03982	NA	1.10019	0.979943	0.95042	NA	0.983906	1.08804	NA	0.952332	14.4	23	24	sema domain, immunoglobulin domain (Ig), transmembrane domain (TM) and short cytoplasmic domain, (semaphorin) 4D;M-sema G|sema J|semaphorin H|semaphorin-4D|semaphorin-C-like 2|semaphorin-J
Strn4	IPI00607010.2	1.01736	1.14598	0.913585	0.880825	1.14105	1.00056	0.951515	1.01716	0.943429	0.879763	0.892179	0.952348	27.2	59	86	Strn4 striatin-4 isoform 2
-	IPI00986980.1	NA	1.13844	NA	0.940232	1.0202	NA	NA	0.986831	0.921627	1.07368	0.978695	0.952358	55.4	145	468	- Uncharacterized protein
Stk32c	IPI00323182.3	NA	NA	NA	NA	0.970443	1.08016	NA	NA	0.693358	0.915777	NA	0.952395	12.5	23	23	serine/threonine kinase 32C;PKE protein kinase|serine/threonine-protein kinase 32C
Acad9	IPI00759881.1	1.15327	0.925402	0.989857	1.00546	0.999546	1.01589	0.944939	0.894354	0.835825	1.06866	0.902941	0.952401	50.4	140	173	Acad9 acyl-CoA dehydrogenase family member 9, mitochondrial precursor
Adpgk	IPI00556820.1	1.11533	1.08558	NA	NA	NA	0.982853	0.986966	NA	1.20188	0.844976	NA	0.952448	12.7	19	41	ADP-dependent glucokinase;ATP-dependent glucokinase
Sparcl1	IPI01008693.1	1.02955	NA	NA	0.939767	NA	1.10628	0.892941	0.963514	NA	0.889665	0.857852	0.952488	17.5	41	50	Sparcl1 SPARC-like protein 1 precursor
Tenm2	IPI00649917.1	0.867461	0.969297	1.02418	0.93801	1.02939	1.15331	1.07759	1.03507	0.941498	0.989568	NA	0.952668	10	46	50	teneurin transmembrane protein 2;odd Oz/ten-m homolog 2|protein Odd Oz/ten-m homolog 2|ten-2|tenascin-M2|teneurin 2|teneurin-2
C230081A13Rik	IPI01008321.1	0.799128	NA	NA	1.22694	NA	1.06665	0.987552	NA	1.0149	0.941292	NA	0.952671	5.3	18	20	C230081A13Rik pseudopodium-enriched atypical kinase 1
Eps15	IPI00117454.1	1.08479	0.988701	0.937611	NA	0.982957	1.01332	1.02095	1.15354	0.879649	1.01235	0.940607	0.952849	18.1	42	46	epidermal growth factor receptor pathway substrate 15;epidermal growth factor pathway substrate 15|epidermal growth factor receptor substrate 15|protein AF-1p
Clip1	IPI00761270.1	NA	NA	NA	NA	0.917448	NA	1.07599	0.935727	1.04595	1.12765	0.87648	0.952914	24.9	62	70	CAP-GLY domain containing linker protein 1;CAP-Gly domain-containing linker protein 1|Clip 170|Reed-Steinberg cell-espressed intermediate filament-associated protein|cytoplasmic linker protein 50|restin (Reed-Steinberg cell-expressed intermediate filament-associated protein)
Slc39a10	IPI00273801.3	1.12258	1.0217	NA	0.829102	1.07005	NA	1.2055	NA	NA	1.07362	0.963822	0.952952	12.7	45	52	solute carrier family 39 (zinc transporter), member 10;ZIP-10|solute carrier family 39 member 10|zinc transporter ZIP10|zrt- and Irt-like protein 10
Csnk1e	IPI00321396.1	NA	0.904782	0.993485	NA	0.973644	1.04852	1.0122	1.09244	1.05848	NA	NA	0.953125	28.1	28	31	casein kinase 1, epsilon;CKI, epsilon|CKI-epsilon|KC1 epsilon|casein kinase I isoform epsilon
Ptprd	IPI00608063.3	1.02701	1.05494	1.04858	0.928813	1.13253	0.975677	0.948129	1.0114	NA	0.987641	1.08608	0.953149	29	179	273	protein tyrosine phosphatase, receptor type, D;R-PTP-delta|protein-tyrosine phosphatase delta|receptor-type tyrosine-protein phosphatase delta
Gtpbp1	IPI00761677.1	0.663976	0.940615	0.914247	0.98741	NA	0.843175	0.887627	NA	0.995086	0.942678	NA	0.95316	23.1	33	39	GTP binding protein 1;G-protein 1|GP1|GTP-binding protein 1
Pfn2	IPI00845675.1	0.984864	1.02383	0.884984	0.897498	NA	0.988432	0.973327	1.27817	0.859606	0.974163	0.917671	0.95319	56	40	75	profilin 2;profilin II|profilin-2
Itgb1	IPI00132474.3	1.30062	1.01697	1.08983	0.934823	1.6527	0.972379	0.937478	0.782052	1.22666	0.945867	NA	0.953255	15.2	42	80	integrin beta 1 (fibronectin receptor beta);VLA-4 subunit beta|fibronectin receptor subunit beta|integrin beta-1
Hebp1	IPI01007980.1	NA	NA	0.894885	NA	NA	NA	NA	1.1088	1.01192	NA	1.15942	0.953273	42.6	34	43	heme binding protein 1;heme-binding protein 1|p22 HBP|p22HBP
Necap1	IPI00225533.1	1.14346	1.09916	0.875907	0.89935	1.17276	1.03213	0.814481	0.972504	1.04789	0.961783	1.06905	0.953277	35.3	57	98	NECAP endocytosis associated 1;NECAP endocytosis-associated protein 1|NECAP-1|adaptin ear-binding coat-associated protein 1|adaptin-ear-binding coat-associated protein 1|brain enriched NECAP2 similar protein|clathrin-coated vesicle coat protein|snoRNA MBI-129
Atp6ap1	IPI00128989.1	1.19316	0.865281	1.02712	NA	0.924413	1.03179	1.0601	1.21402	0.815953	NA	NA	0.95328	25.3	50	81	ATPase, H+ transporting, lysosomal accessory protein 1;ATPase, H+ transporting, lysosomal (vacuolar proton pump), subunit 1|ATPase, H+ transporting, lysosomal interacting protein 1|V-ATPase Ac45 subunit|V-ATPase S1 accessory protein|V-ATPase subunit Ac45|V-ATPase subunit S1|V-type proton ATPase subunit S1|protein C7-1|vacuolar H+ ATPase accessory subunit 1|vacuolar proton pump subunit S1
Tuba4a	IPI00117350.1	0.843342	1.1801	0.873643	0.934844	0.956226	0.865608	1.08093	1.14157	0.863095	0.963636	0.97734	0.95328	74.1	494	2674	tubulin, alpha 4A;alpha-tubulin 4|alpha-tubulin isotype M-alpha-4|tubulin alpha-4 chain|tubulin alpha-4A chain|tubulin, alpha 4
Bclaf1	IPI00415385.1	NA	NA	NA	NA	NA	1.01944	0.925086	0.951678	NA	0.944569	1.04356	0.953313	13.5	29	32	BCL2-associated transcription factor 1;bcl-2-associated transcription factor 1
Sipa1l3	IPI00221567.3	0.846541	NA	NA	1.13281	0.983689	0.967943	0.913584	1.09318	0.928176	0.938756	NA	0.953365	13.2	34	38	signal-induced proliferation-associated 1 like 3;signal-induced proliferation-associated 1-like protein 3
1300001I01Rik	IPI00347394.7	NA	NA	0.949956	NA	NA	NA	1.27535	1.10385	NA	NA	0.832512	0.953572	12.6	29	30	RIKEN cDNA 1300001I01 gene;clustered mitochondria protein homolog
Ube3b	IPI00112716.2	NA	1.01755	NA	0.98878	NA	1.06327	NA	NA	1.19896	NA	NA	0.953591	7.2	19	22	ubiquitin protein ligase E3B;ubiquitin-protein ligase E3B
Hcn2	IPI00133980.1	0.914228	1.00339	1.1801	1.00161	1.0541	1.03213	0.978543	0.920491	0.867063	0.991321	1.03093	0.953659	26.1	85	114	hyperpolarization-activated, cyclic nucleotide-gated K+ 2;BCNG-2|HAC-1|brain cyclic nucleotide-gated channel 2|hyperpolarization-activated cation channel 1|potassium/sodium hyperpolarization-activated cyclic nucleotide-gated channel 2
Mpst	IPI00762185.2	NA	NA	NA	NA	1.05946	1.11725	0.958433	0.912731	0.937803	NA	NA	0.953681	11.7	19	23	mercaptopyruvate sulfurtransferase;3-mercaptopyruvate sulfurtransferase
R3hdm2	IPI00416732.1	NA	NA	NA	NA	NA	NA	NA	NA	NA	NA	NA	0.953775	3.5	3	3	R3H domain containing 2;R3H domain-containing protein 2
Soga2	IPI00761706.2	0.957318	NA	NA	NA	NA	0.963272	0.915659	0.988036	0.98958	0.85984	1.06545	0.953888	11.1	54	57	SOGA family member 2;coiled-coil domain-containing protein 165|protein SOGA2
Atp9a	IPI00751937.1	1.06559	0.994042	1.02468	0.758299	1.11717	0.986874	0.996059	0.878365	1.10714	0.942584	0.992673	0.953924	24.7	89	107	ATPase, class II, type 9A;ATPase 9A, class II|ATPase 9A, p type|ATPase, class 2|Class II|probable phospholipid-transporting ATPase IIA
Cdc42ep4	IPI00124906.1	NA	NA	NA	NA	NA	1.09276	1.1135	1.01872	0.978297	1.22392	1.03076	0.953949	45	46	64	CDC42 effector protein (Rho GTPase binding) 4;binder of Rho GTPase 4|binder of Rho GTPases 4|cdc42 effector protein 4
Zc3h7b	IPI00757586.2	NA	NA	NA	NA	NA	NA	1.03444	NA	NA	NA	NA	0.954002	3.9	11	11	zinc finger CCCH type containing 7B;scrapie responsive gene 3|zinc finger CCCH domain-containing protein 7B|zinc finger CCCH-type containing 7B
Ppm1f	IPI00275512.1	NA	1.01226	0.881508	NA	0.854517	1.05692	0.928895	0.912235	1.02282	0.978242	NA	0.954105	31	29	35	protein phosphatase 1F (PP2C domain containing);ca(2+)/calmodulin-dependent protein kinase phosphatase|caM-kinase phosphatase|calcium/calmodulin-dependent protein kinase phosphatase|partner of PIX2|protein phosphatase 1F
Nap1l1	IPI00990323.1	NA	NA	0.952107	NA	0.957198	0.807229	1.2906	1.09172	0.431519	1.1687	0.97931	0.954116	32.1	39	56	nucleosome assembly protein 1-like 1;NAP-1-related protein|brain protein DN38|nucleosome assembly protein-1
Psd3	IPI00874973.1	0.957501	1.03056	0.984209	0.918397	0.949793	1.01841	0.997427	NA	1.04477	1.09733	0.940326	0.954117	23.6	152	216	pleckstrin and Sec7 domain containing 3;PH and SEC7 domain-containing protein 3|exchange factor for ADP-ribosylation factor guanine nucleotide factor 6|guanine nucleotide exchange factor for ADP ribosylation factor 6|pleckstrin homology and SEC7 domain-containing protein 3
Tufm	IPI00274407.1	1.37528	NA	1.14212	1.53797	1.24319	1.08233	0.814278	1.00698	0.9375	0.860287	0.914094	0.954274	45.4	114	153	Tu translation elongation factor, mitochondrial;elongation factor Tu, mitochondrial
Rpl14	IPI00133185.3	1.05146	0.909633	1.13327	0.880664	0.953307	1.06325	0.998502	0.977069	1.02976	0.796587	0.855837	0.954274	23	44	102	ribosomal protein L14;60S ribosomal protein L14
Wdr1	IPI00314748.7	NA	1.03575	0.985192	1.08496	0.76445	1.0241	1.02309	0.930211	1.10161	1.06486	1.05517	0.954274	51.7	115	164	WD repeat domain 1;WD repeat-containing protein 1|WD40 repeat protein 1|actin-interacting protein 1
Metap2	IPI00272238.5	0.904137	0.944593	NA	0.944101	NA	NA	1.07455	1.73039	NA	0.97512	0.989082	0.954274	17.4	28	33	methionine aminopeptidase 2;MAP 2|eIF-2-associated p67|initiation factor 2-associated 67 kDa glycoprotein|initiation factor 2-associated protein (p67)|metAP 2|peptidase M 2
Gm20899	IPI00273646.9	NA	NA	NA	0.898438	NA	0.821285	0.958125	1.00049	NA	NA	1.04746	0.954274	69.1	55	181	predicted gene, 20899;-
Hist1h3c	IPI00282848.1	1.85644	0.935744	1.01463	0.781369	0.916123	0.89592	0.916988	0.875105	1.13769	NA	0.782922	0.954295	28.7	52	116	Hist1h3c;Hist1h3e;Hist2h3c1;Hist1h3f;Hist1h3d;Hist2h3b;Hist1h3b;Hist2h3c2-ps histone H3.2
5031439G07Rik	IPI00986425.1	NA	NA	NA	NA	NA	NA	NA	1.37775	0.946885	1.07369	0.972681	0.954319	13.4	18	26	RIKEN cDNA 5031439G07 gene;uncharacterized protein KIAA0930 homolog
Tsn	IPI00124684.1	NA	1.05561	0.972058	NA	1.01787	0.987097	NA	0.932797	0.940287	NA	1.00628	0.954412	51.3	44	65	translin;component 3 of promoter of RISC|testis/brain RNA-binding protein|testis/brain-RNA-binding protein
Hnrnpf	IPI00798511.1	1.01132	NA	0.916919	0.888672	NA	1.12268	0.852217	1.05068	1.09425	0.82513	1.01238	0.954472	35.4	43	67	heterogeneous nuclear ribonucleoprotein F;hnRNP F
Jph4	IPI00330641.3	0.975756	0.884829	0.919838	NA	NA	0.985493	NA	NA	NA	0.863749	0.962656	0.954602	10.5	24	27	junctophilin 4;junctophilin-4|junctophilin-like 1 protein
Vps11	IPI00874318.1	0.857197	1.03032	0.959395	1.13795	0.964682	0.912211	0.90116	NA	1.01671	0.919427	NA	0.954723	18.7	41	49	Vps11 Vacuolar protein sorting 11
Atp5a1	IPI00130280.1	1.41274	1.13704	0.998026	1.29978	1.357	0.966867	0.952641	0.985537	1.00744	0.935885	1.00296	0.954771	71.2	473	2459	ATP synthase, H+ transporting, mitochondrial F1 complex, alpha subunit 1;ATP synthase subunit alpha, mitochondrial|ATP synthase, H+ transporting, mitochondrial F1 complex, alpha subunit|modifier of Min 2
Arpc2	IPI00661414.2	NA	0.925227	0.990619	0.949328	0.748041	0.961847	1.14286	0.940963	1.0306	1.07459	0.917222	0.95482	56.7	109	195	actin related protein 2/3 complex, subunit 2;actin-related protein 2/3 complex subunit 2|arp2/3 complex 34 kDa subunit
Cit	IPI00655040.1	0.771135	1.02036	NA	0.922126	0.978145	0.984313	NA	0.896158	0.944985	1.00178	0.945877	0.954952	18.2	140	150	citron;citron Rho-interacting kinase|citron kinase|citron-N|rho-interacting, serine/threonine-protein kinase 21
Fam98a	IPI00457756.2	0.87996	1.08642	NA	1.00212	NA	1.01578	1.18375	NA	NA	NA	0.942001	0.955081	17.5	30	33	family with sequence similarity 98, member A;protein FAM98A
Cacna1e	IPI00331064.7	0.98348	0.948136	1.08463	0.979499	1.11212	1.08233	0.981307	1.03523	0.98648	0.965995	NA	0.955239	16.3	93	108	calcium channel, voltage-dependent, R type, alpha 1E subunit;brain calcium channel II|calcium channel, L type, alpha-1 polypeptide|calcium channel, voltage-dependent, L type, alpha 1E subunit|voltage-dependent R-type calcium channel subunit alpha-1E|voltage-gated calcium channel subunit alpha Cav2.3
Uqcrfs1	IPI00133240.1	1.34646	0.976094	1.1071	1.14676	1.07198	1.09137	1.0212	0.826592	0.932266	1.11363	1.15764	0.95524	66.4	210	687	ubiquinol-cytochrome c reductase, Rieske iron-sulfur polypeptide 1;RISP|complex III subunit 5|cytochrome b-c1 complex subunit 5|cytochrome b-c1 complex subunit Rieske, mitochondrial|rieske iron-sulfur protein|ubiquinol-cytochrome c reductase iron-sulfur subunit
Acap2	IPI00867895.2	0.838919	NA	0.991022	NA	0.95135	NA	1.03434	1.02101	0.930794	0.947843	0.957635	0.955268	22.4	59	71	ArfGAP with coiled-coil, ankyrin repeat and PH domains 2;arf-GAP with coiled-coil, ANK repeat and PH domain-containing protein 2|centaurin, beta 2|centaurin-beta-2
Camsap3	IPI00225761.5	0.763912	NA	NA	NA	0.916255	NA	1.02584	0.955251	NA	NA	NA	0.955268	21.4	61	75	calmodulin regulated spectrin-associated protein family, member 3;calmodulin-regulated spectrin-associated protein 3|protein Nezha
Zc3h14	IPI00408978.4	NA	NA	NA	NA	NA	NA	1.05514	0.954916	0.957201	0.922497	0.966174	0.955292	17.1	23	27	zinc finger CCCH type containing 14;zinc finger CCCH domain-containing protein 14|zinc finger CCCH-type containing 14
Ubap2	IPI00457533.2	NA	NA	NA	NA	NA	NA	0.934656	1.17053	0.995937	NA	1.01437	0.955294	9.5	14	14	ubiquitin-associated protein 2;MLig-1|protein lingerer homolog 1
Aco1	IPI00875325.1	0.978315	1.08043	0.887077	0.940607	0.885384	0.885438	1.06394	1.04494	0.683755	1.03058	0.921135	0.955337	25	45	59	aconitase 1;IRE-BP 1|citrate hydro-lyase|cytoplasmic aconitase|cytoplasmic aconitate hydratase|iron regulatory protein 1|iron-responsive element-binding protein 1
Tagln2	IPI00125778.4	0.974433	NA	0.838173	NA	1.12715	0.825127	1.03199	0.943699	1.00699	0.935415	1.03467	0.955354	65.8	57	106	transgelin 2;SM22-beta|transgelin-2
H2-Ke6	IPI00230550.3	1.03746	1.01759	NA	1.05592	0.86725	1.14439	0.8687	1.03729	0.971398	0.960502	1.08097	0.955356	36.1	45	85	H2-K region expressed gene 6;17-beta-HSD 8|17-beta-hydroxysteroid dehydrogenase 8|3-oxoacyl-[acyl-carrier-protein] reductase|estradiol 17-beta-dehydrogenase 8|estrogen 17-oxidoreductase|testosterone 17-beta-dehydrogenase 8
Spag9	IPI00648688.3	NA	0.975157	0.955903	1.06388	1.04344	1.00818	0.926084	1.05857	0.932373	1.00946	0.934687	0.955364	25.1	84	96	sperm associated antigen 9;C-Jun-amino-terminal kinase-interacting protein 4|JIP-4|JNK-associated leucine-zipper protein|JNK-interacting leucine zipper|JNK-interacting protein 4|JNK/SAPK-associated protein 2|mitogen-activated protein kinase 8-interacting protein 4|sperm-associated antigen 9
Scrib	IPI00454104.1	NA	NA	NA	NA	1.04231	0.968347	NA	0.988357	0.916667	NA	NA	0.955487	12.3	24	24	scribbled homolog (Drosophila);PDZ-domain protein scribble|circletail|protein scribble homolog|scribble homolog 1
Hcfc1	IPI00828543.3	0.889053	0.939665	0.964879	1.07759	1.01757	0.99498	0.906404	1.05923	0.90754	0.883254	0.93399	0.955496	13.6	69	97	host cell factor C1;C1 factor|VP16 accessory protein|VP16-accessory protein|host cell factor 1
Lemd3	IPI00853982.1	0.948707	0.983326	NA	0.583041	1.18526	0.991962	NA	NA	0.953372	NA	NA	0.955548	26.4	43	50	LEM domain containing 3;LEM domain-containing protein 3|inner nuclear membrane protein Man1|integral inner nuclear membrane protein MAN1
Gpcpd1	IPI00895149.1	NA	0.872496	NA	NA	NA	1.0469	NA	NA	NA	NA	NA	0.955561	13.2	34	42	glycerophosphocholine phosphodiesterase GDE1 homolog (S. cerevisiae);glycerophosphocholine phosphodiesterase GPCPD1|glycerophosphodiester phosphodiesterase 5|preimplantation protein 4|putative glycerophosphocholine phosphodiesterase GPCPD1|putative glycerophosphodiester phosphodiesterase 5
Ogdh	IPI00626237.2	1.31029	0.916812	1.09399	1.06489	1.18824	1.12804	NA	1.0901	0.935775	0.942105	0.988694	0.955723	41.9	216	358	oxoglutarate dehydrogenase (lipoamide);2-oxoglutarate dehydrogenase complex component E1|2-oxoglutarate dehydrogenase, mitochondrial|OGDC-E1|alpha-ketoglutarate dehydrogenase
Dclk1	IPI00990304.1	0.763831	0.953711	0.985232	1.02633	0.897899	0.991968	0.96827	1.05153	0.938492	0.926316	0.880119	0.955757	44.3	163	251	doublecortin-like kinase 1;CLICK-I beta|doublecortin and calcium/calmodulin-dependent protein kinase-like 1|doublecortin-like and CAM kinase-like 1|serine/threonine-protein kinase DCLK1
Ewsr1	IPI00515199.1	NA	1.09391	0.990715	1.04508	NA	NA	0.833178	0.886201	1.17758	0.913034	NA	0.955921	15	44	69	Ewing sarcoma breakpoint region 1;Ewing sarcoma homolog|RNA-binding protein EWS
Pcx	IPI00943457.1	1.15014	1.03233	1.03739	1.3065	0.993276	1.02272	0.927492	1.08021	1.00204	0.909892	0.809208	0.955969	39.4	185	229	pyruvate carboxylase;pyruvate carboxylase, mitochondrial|pyruvate decarboxylase|pyruvic carboxylase
Daam2	IPI00421126.5	NA	NA	NA	0.915113	1.22527	0.955378	0.976814	NA	NA	1.0228	1.23867	0.955973	20.4	50	52	dishevelled associated activator of morphogenesis 2;disheveled-associated activator of morphogenesis 2
Paqr4	IPI00121743.1	NA	NA	NA	NA	NA	0.983782	NA	NA	NA	NA	NA	0.956025	15.8	10	11	progestin and adipoQ receptor family member IV;progestin and adipoQ receptor family member 4
D6Wsu163e	IPI00130300.1	0.729083	0.851673	1.0003	NA	NA	1.01869	NA	0.960333	0.856121	NA	NA	0.956043	20.1	23	28	DNA segment, Chr 6, Wayne State University 163, expressed;uncharacterized protein C12orf4 homolog
Prph	IPI00230444.1	1.00791	1.36375	0.790381	NA	NA	1.08765	NA	0.971152	0.98816	NA	1.11994	0.95606	35.9	60	79	peripherin;peripherin 1
Ndufs3	IPI00121309.2	1.32109	1.15217	0.969018	1.13563	1.18356	0.943798	1.02102	1.12306	0.862752	1.02884	1.05505	0.95623	73	158	257	NADH dehydrogenase (ubiquinone) Fe-S protein 3;NADH dehydrogenase [ubiquinone] iron-sulfur protein 3, mitochondrial|NADH-ubiquinone oxidoreductase 30 kDa subunit|complex I-30kD
Bcas3	IPI00974927.1	0.774975	0.851043	1.00833	NA	NA	1.05773	NA	NA	NA	NA	NA	0.956244		15	21	breast carcinoma amplified sequence 3;breast carcinoma-amplified sequence 3 homolog
Rpsa-ps10	IPI00622968.1	1.1348	1.08268	0.957287	0.723763	1.01192	1.00511	1.03989	0.997595	0.760974	0.814826	0.815358	0.956253	39.3	53	97	Rpsa-ps10 Uncharacterized protein
Fmr1	IPI00230029.1	0.992936	NA	NA	NA	NA	NA	NA	0.984425	NA	NA	NA	0.956257	16.9	21	25	fragile X mental retardation syndrome 1;fragile X mental retardation protein 1 homolog|fragile X mental retardation syndrome 1 homolog|fragile X mental retardation-1 protein|mFmr1p|protein FMR-1
Stam	IPI00758146.1	NA	NA	0.934521	NA	NA	NA	NA	NA	NA	NA	NA	0.956258				signal transducing adaptor molecule (SH3 domain and ITAM motif) 1;STAM-1|signal transducing adapter molecule 1
Tjp2	IPI00323349.2	1.03532	1.07944	0.955577	1.05097	0.995136	1.12149	0.93046	1.00147	0.91765	1.0827	NA	0.956262	27.2	98	115	tight junction protein 2;Tight junction protein ZO-2 (Zonula occludens 2 protein) (Zona occludens 2 protein) (Tight junction protein 2)|tight junction protein ZO-2|zona occludens protein 2|zonula occludens protein 2
Mag	IPI00230151.1	0.989142	1.00295	1.0839	0.969237	1.06316	1.07072	1.00072	NA	0.995982	1.13108	1.16569	0.956262	31.3	138	330	myelin-associated glycoprotein;-
Prkar2b	IPI00224570.3	0.903219	1.03324	0.915104	1.06275	1.08658	0.949503	0.990809	0.988013	1.04681	1.04636	1.03539	0.956262	39.4	121	183	protein kinase, cAMP dependent regulatory, type II beta;cAMP-dependent protein kinase type II-beta regulatory subunit
Npepps	IPI00988898.1	NA	1.03341	NA	0.972925	0.870623	0.952811	NA	0.953743	NA	NA	NA	0.956262	24.4	67	96	aminopeptidase puromycin sensitive;cytosol alanyl aminopeptidase|puromycin-sensitive aminopeptidase
LOC100048117	IPI00850337.2	NA	1.13844	NA	0.919146	NA	0.844812	0.970966	0.986831	0.943216	1.00971	1.00302	0.95637	61.4	233	952	glyceraldehyde-3-phosphate dehydrogenase-like;-
Lace1	IPI00830170.1	NA	NA	1.00211	NA	NA	NA	NA	0.914564	NA	NA	1.09927	0.956386	16.4	12	12	lactation elevated 1;lactation elevated protein 1
Arhgap44	IPI00648903.3	0.694889	0.97517	NA	1.20603	1.08257	0.982612	1.02985	1.01722	0.950339	NA	1.06882	0.956413	26	64	115	Rho GTPase activating protein 44;RICH-2|Rho GTPase-activating protein RICH2|Rho-type GTPase-activating protein RICH2|RhoGAP interacting with CIP4 homologs protein 2|rho GTPase-activating protein 44
Nap1l4	IPI00876202.1	NA	1.06958	0.951163	0.868992	0.986593	0.937867	0.982266	1.15046	0.976281	0.996091	1.04938	0.956421	36.5	50	60	nucleosome assembly protein 1-like 4;nucleosome assembly protein 1 like 4
Mtx2	IPI00225254.6	1.07823	NA	1.05935	0.875899	0.961895	1.08783	1.12692	1.15202	0.909649	1.04988	1.02218	0.956608	28.1	38	59	metaxin 2;metaxin-2|mitochondrial outer membrane import complex protein 2
Whsc2	IPI00221446.1	NA	NA	NA	NA	NA	NA	NA	0.989829	NA	NA	NA	0.956635	8.3	8	9	Wolf-Hirschhorn syndrome candidate 2 (human);Wolf-Hirschhorn syndrome candidate 2 homolog|mWHSC2|negative elongation factor A
Sntb2	IPI00922961.1	NA	0.950129	NA	1.07276	1.00913	NA	0.985707	0.909998	0.908887	NA	NA	0.956673	8.1	17	17	syntrophin, basic 2;59 kDa dystrophin-associated protein A1 basic component 2|SNT3|SNTL|beta-2-syntrophin|syntrophin-3
Pvrl1	IPI00311405.3	NA	1.04965	NA	0.828116	1.2174	0.933006	0.937931	NA	1.69686	NA	0.752344	0.956796	26.8	37	49	poliovirus receptor-related 1;herpes virus entry mediator C|herpesvirus entry mediator C|nectin-1 alpha|nectin-1 delta|poliovirus receptor-related protein 1
Col4a3bp	IPI00228912.1	NA	NA	0.96153	NA	NA	NA	NA	NA	0.937562	NA	1.11059	0.956858	14.4	16	18	collagen, type IV, alpha 3 (Goodpasture antigen) binding protein;START domain-containing protein 11|ceramide transfer protein|ceramide transport protein|collagen type IV alpha-3-binding protein|goodpasture antigen-binding protein|procollagen, type IV, alpha 3 (Goodpasture antigen) binding protein|stAR-related lipid transfer protein 11|stARD11
Senp7	IPI00403228.3	NA	NA	NA	NA	NA	1.02616	NA	NA	NA	NA	NA	0.957063	4.1	7	8	SUMO1/sentrin specific peptidase 7;SUMO-1-specific protease 2|SUMO1/sentrin specific protease 7|sentrin-specific protease 7|sentrin/SUMO-specific protease SENP7
Cpeb4	IPI00620866.2	NA	NA	NA	NA	NA	NA	0.957259	0.965154	0.932694	0.91141	0.909157	0.957254	16.6	29	31	cytoplasmic polyadenylation element binding protein 4;CPE-BP4|CPE-binding protein 4|cytoplasmic polyadenylation element-binding protein 4|mCPEB-4
Dars	IPI00122743.1	0.713914	0.973889	0.899309	0.83734	0.600195	1.00047	0.975369	1.05982	1.01091	1.01109	0.611763	0.957256	41.7	96	125	aspartyl-tRNA synthetase;aspRS|aspartate--tRNA ligase, cytoplasmic|aspartyl-tRNA synthetase, cytoplasmic
Otud7a	IPI00153939.1	NA	0.991289	0.981583	1.19043	NA	NA	0.849867	1.10146	1.0496	0.964977	1.0318	0.957256	12.3	21	33	OTU domain containing 7A;Cezanne 2 protein|OTU domain-containing protein 7A|zinc finger protein Cezanne 2
Nrxn1	IPI00970455.1	1.18514	1.02085	1.06811	1.02051	1.10058	1.0492	0.908374	0.855664	1.11636	0.919617	1.03054	0.957256	24	163	240	neurexin I;alpha-latrotoxin receptor (calcium-dependent)|neurexin-1-alpha
Klraq1	IPI00308333.3	NA	0.979066	NA	NA	NA	NA	0.948768	1.00277	NA	0.943044	1.04236	0.957256	24.9	44	48	KLRAQ motif containing 1;KLRAQ motif-containing protein 1|coiled-coil domain containing 128|coiled-coil domain-containing protein 128|protein phosphatase 1 regulatory subunit 21
Mug1	IPI00123223.2	NA	NA	NA	NA	NA	1.09376	0.983872	1.12838	1.09399	0.92322	NA	0.957262	12.1	39	48	murinoglobulin 1;murinoglobulin-1
Stx16	IPI00857890.1	1.18671	NA	NA	NA	NA	NA	NA	NA	NA	NA	NA	0.957287	44	28	32	syntaxin 16;syntaxin-16
Usp47	IPI00608091.1	0.880738	NA	0.998025	NA	0.991183	1.01553	0.955924	1.1536	0.910276	NA	1.05308	0.957303	11.8	37	39	ubiquitin specific peptidase 47;deubiquitinating enzyme 47|ubiquitin carboxyl-terminal hydrolase 47|ubiquitin specific protease 47|ubiquitin thioesterase 47|ubiquitin thiolesterase 47|ubiquitin-specific-processing protease 47
Gria1	IPI00136965.1	1.06992	0.970664	1.11155	0.94238	NA	NA	0.921048	0.91326	1.13094	1.06841	NA	0.957304	43	129	231	glutamate receptor, ionotropic, AMPA1 (alpha 1);AMPA-selective glutamate receptor 1|glutamate receptor 1|glutamate receptor A|glutamate receptor ionotropic, AMPA 1
Cntn4	IPI00480306.1	1.222	1.09936	NA	0.998047	1.0244	1.00993	0.894597	0.994449	1.10279	0.893005	NA	0.957481	16.4	35	43	contactin 4;axonal-associated cell adhesion molecule|brain-derived immunoglobulin superfamily molecule|brain-derived immunoglobulin superfamily protein 2|contactin-4
Rbfox3	IPI00408241.1	NA	NA	NA	NA	NA	NA	0.911524	NA	0.949248	NA	NA	0.957654	15.8	8	10	RNA binding protein, fox-1 homolog (C. elegans) 3;RNA binding protein fox-1 homolog 3|fox-1 homolog C|hexaribonucleotide binding protein 3|neuronal nuclear antigen A60|neuronal nuclei
Ankrd17	IPI00465535.1	NA	NA	NA	NA	NA	NA	NA	NA	NA	0.953411	NA	0.957679	4.2	17	17	ankyrin repeat domain 17;ankyrin repeat domain containing protein FOE|ankyrin repeat domain-containing protein 17|gene trap ankyrin repeat protein
Tnr	IPI00929916.1	1.01798	NA	0.938315	1.3568	0.998715	1.00235	0.952111	1.00153	0.982681	0.940512	1.00406	0.957709	35.8	260	420	Tnr tenascin-R precursor
Camk2b	IPI00474502.2	0.766891	1.06753	NA	0.791016	0.912451	0.947791	1.01274	1.04733	0.998016	0.955973	NA	0.957752	50.9	138	353	calcium/calmodulin-dependent protein kinase II, beta;CaMK II|caM kinase II subunit beta|caMK-II subunit beta|calcium/calmodulin-dependent protein kinase II, delta|calcium/calmodulin-dependent protein kinase type II subunit beta
Rufy1	IPI00222147.1	1.02517	NA	0.93078	1.21479	1.07634	NA	0.93041	0.887441	1.0276	NA	1.09757	0.957792	16.2	34	35	RUN and FYVE domain containing 1;FYVE-finger containing protein|RUN and FYVE domain-containing protein 1|Rab4a interacting protein|rab4-interacting protein
Atp6v1e1	IPI00119115.2	1.13423	1.17478	0.865252	0.745615	1.01981	0.91373	1.11896	1.03888	1.0323	1.10662	0.955255	0.957795	65.5	129	262	ATPase, H+ transporting, lysosomal V1 subunit E1;ATPase, H+ transporting lysosomal (vacuolar proton pump), 32 kDa|ATPase, H+ transporting, V1 subunit E|ATPase, H+ transporting, lysosomal 31kDa, V1 subunit E|H(+)-ATPase E-like protein|H+ ATPase subunit E|V-ATPase 31 kDa subunit|V-ATPase subunit E 1|V-type proton ATPase subunit E 1|VATPase, H+ transporting, lysosomal V1 subunit E1|lysosomal 31kDa|v…
Lmnb2	IPI00126191.5	1.29062	1.21795	0.907938	0.898323	1.29163	0.895582	0.943842	1.03613	0.975198	0.869856	1.10023	0.957878	61.9	196	243	lamin B2;lamin B3|lamin-B2
Bcas3	IPI00649672.1	NA	NA	NA	NA	NA	NA	NA	NA	NA	NA	NA	0.957912	10.3	4	6	breast carcinoma amplified sequence 3;breast carcinoma-amplified sequence 3 homolog
Ruvbl2	IPI00123557.3	0.888714	1.10582	0.974999	NA	NA	0.968365	0.970625	1.05069	0.96793	0.903993	0.957046	0.957984	41.3	58	68	RuvB-like protein 2;reptin|ruvB-like 2
Nup214	IPI00229722.3	NA	NA	NA	NA	NA	0.990754	0.953202	1.12399	1.02217	0.879084	NA	0.95804	7.6	37	40	nucleoporin 214;214 kDa nucleoporin|nuclear pore complex protein Nup214|nucleoporin Nup214
Rgs14	IPI00125649.1	0.830474	NA	NA	0.799805	NA	0.930235	1.08473	0.956492	0.871496	1.1167	NA	0.958134	22.9	34	50	regulator of G-protein signaling 14;RAP1/RAP2-interacting protein|rap1/rap2 interacting protein
Ddx3x	IPI00230035.7	0.694923	1.01255	0.972052	0.870164	1.00165	0.943632	0.933774	0.916192	1.02265	0.840548	1.07465	0.95825	54.5	189	241	DEAD/H (Asp-Glu-Ala-Asp/His) box polypeptide 3, X-linked;ATP-dependent RNA helicase DDX3X|D-E-A-D (aspartate-glutamate-alanine-aspartate) box polypeptide 3|D1Pas1-related sequence 2|DEAD (aspartate-glutamate-alanine-aspartate) box polypeptide 3|DEAD box RNA helicase DEAD3|DEAD box protein 3, X-chromosomal|DEAD-box protein 3 (DEAD-box RNA helicase DEAD3) (mDEAD3) (Embryonic RNA helicase) (D1PAS1 r…
Stx7	IPI00118217.3	1.27042	1.05958	1.01185	1.05225	1.20851	1.02057	0.945796	1.05284	1.17936	0.958192	1.1803	0.95825	51.7	71	150	syntaxin 7;syntaxin-7
Vps18	IPI00990925.2	0.775755	NA	NA	1.18866	NA	NA	NA	NA	NA	0.945674	NA	0.95825		10	11	vacuolar protein sorting 18 (yeast);vacuolar protein sorting-associated protein 18 homolog
Gm6136	IPI00626312.1	1.23857	0.885963	1.15038	0.808782	0.949419	1.06536	0.962928	0.882303	0.928887	0.869363	NA	0.958283	38.5	142	210	ribosomal protein L6 pseudogene;-
Pacsin2	IPI00125880.1	0.973506	NA	0.907206	NA	NA	1.03271	0.987607	1.08821	0.838138	1.42284	0.931494	0.958332	22.6	38	48	protein kinase C and casein kinase substrate in neurons 2;Syndapin II|protein kinase C and casein kinase substrate in neurons protein 2
Katnal1	IPI00830971.2	NA	NA	NA	NA	NA	NA	1.18703	NA	NA	NA	NA	0.958337		1	1	katanin p60 subunit A-like 1;katanin p60 ATPase-containing subunit A-like 1|p60 katanin-like 1
Micu1	IPI00989453.1	NA	NA	NA	NA	NA	NA	NA	0.936191	NA	NA	0.99342	0.958386		11	13	mitochondrial calcium uptake 1;calcium binding atopy-related autoantigen 1|calcium uptake protein 1, mitochondrial|calcium-binding atopy-related autoantigen 1 homolog
Camk4	IPI00877328.1	0.887171	1.03788	0.979463	1.26952	0.830185	1.06109	0.961335	1.01596	1.08075	0.90766	1.02529	0.958451	33.7	77	110	calcium/calmodulin-dependent protein kinase IV;CAM kinase-GR|Ca2+/calmodulin-dependent protein kinase type IV/Gr|caMK IV|calcium/calmodulin-dependent protein kinase type IV
Aldh3a2	IPI00405303.1	1.1221	0.928751	0.982231	0.688477	NA	NA	1.27792	0.894785	0.652778	0.956478	0.950458	0.95846	17.1	13	17	aldehyde dehydrogenase family 3, subfamily A2;alcohol dehydrogenase family 3, subfamily A2|aldehyde dehydrogenase 3|aldehyde dehydrogenase 4, liver microsomal (class 3) regulator|aldehyde dehydrogenase family 3 member A2|fatty aldehyde dehydrogenase
Ncor2	IPI00626563.3	NA	NA	NA	NA	NA	NA	NA	0.950236	NA	NA	NA	0.958514	4.3	32	38	nuclear receptor co-repressor 2;N-CoR2|T3 receptor-associating factor|TRAC|nuclear receptor corepressor 2|silencing mediator of retinoic acid and thyroid hormone receptor|silencing mediator of retinoid acid and thyroid hormone receptor|thyroid-, retinoic-acid-receptor-associated corepressor
Mfge8	IPI01008016.1	NA	NA	NA	NA	NA	NA	0.95048	NA	1.12429	NA	NA	0.958517	8.5	16	17	Mfge8 lactadherin isoform 2
Rabl3	IPI00457975.2	NA	1.07249	0.971372	0.859087	1.07818	1.03414	0.907646	NA	1.08522	0.879008	1.07192	0.958599	8.1	13	16	RAB, member of RAS oncogene family-like 3;rab-like protein 3
Araf	IPI00320608.3	0.983103	0.952424	0.956847	NA	NA	NA	0.997217	0.987221	NA	0.963133	1.02504	0.958683	21.7	37	49	v-raf murine sarcoma 3611 viral oncogene homolog;A-Raf proto-oncogene serine/threonine-protein kinase|proto-oncogene A-Raf|raf-related oncogene|serine/threonine-protein kinase A-Raf|v-raf murine sarcoma 3611 viral oncogene homolog 1
Zfml	IPI00121264.2	0.890813	NA	NA	1.09475	NA	NA	0.944828	1.01994	0.946341	0.766017	0.987166	0.958691	7.2	35	41	zinc finger, matrin-like;nuclear protein 220|zinc finger matrin-like protein|zinc finger protein 638
Gsr	IPI00760002.1	1.16331	1.12643	NA	1.05047	NA	1.06489	0.985344	1.09286	0.970905	1.02357	NA	0.958737	19.6	29	52	glutathione reductase;GR|GRase|glutathione reductase 1|glutathione reductase, mitochondrial
Rap1gap2	IPI00461277.4	NA	NA	NA	NA	0.991188	NA	NA	NA	NA	NA	0.981727	0.958837	29.8	60	94	RAP1 GTPase activating protein 2;GTPase activating RANGAP domain-like 4|GTPase-activating Rap/Ran-GAP domain-like protein 4|rap1 GTPase-activating protein 2
Plxnb1	IPI00229992.1	1.02018	0.980599	1.02567	0.864336	1.12549	0.980924	NA	NA	1.08473	1.04696	NA	0.958897	16.2	125	176	plexin B1;plexin-B1
Abcf2	IPI00116825.1	NA	NA	NA	NA	NA	NA	NA	NA	0.867848	NA	NA	0.958987	20.2	33	40	ATP-binding cassette, sub-family F (GCN20), member 2;ATP-binding cassette sub-family F member 2|developmentally regulated repeat element-containing transcript 3
Ppil2	IPI00338328.5	NA	NA	NA	NA	NA	NA	NA	NA	NA	NA	NA	0.959017		3	3	peptidylprolyl isomerase (cyclophilin)-like 2;PPIase|cyclophilin-60|cyclophilin-like protein Cyp-60|peptidyl-prolyl cis-trans isomerase-like 2|rotamase PPIL2
Arcn1	IPI00849044.2	0.863229	0.932444	0.922386	1.21628	0.936707	0.975126	0.944861	0.902301	1.04131	0.949656	0.99342	0.959068	29.5	81	106	Arcn1 Putative uncharacterized protein
Lsamp	IPI00652675.2	1.25648	1.15492	1.03638	0.96658	1.18979	1.01707	0.863806	0.96584	1.09811	0.825837	1.15279	0.959096	35.8	93	352	limbic system-associated membrane protein;-
Idh1	IPI00762452.2	0.883886	0.987414	NA	1.04813	0.923613	0.926312	1.02481	0.93157	0.955506	1.05359	0.917669	0.959153	49	78	108	isocitrate dehydrogenase 1 (NADP+), soluble;IDH|IDP|NADP(+)-specific ICDH|cytosolic NADP-isocitrate dehydrogenase|isocitrate dehydrogenase [NADP] cytoplasmic|oxalosuccinate decarboxylase
Ap2s1	IPI00876402.1	1.15753	0.97972	0.971323	1.17872	0.934226	0.988915	1.01102	1.09553	1.06924	1.00209	0.914468	0.959176	42.4	89	290	adaptor-related protein complex 2, sigma 1 subunit;AP-2 complex subunit sigma|adapter-related protein complex 2 sigma subunit|adaptor protein complex AP-2 subunit sigma|clathrin assembly protein 2 small chain|clathrin coat assembly protein AP17|clathrin coat-associated protein AP17|plasma membrane adaptor AP-2 17 kDa protein|sigma-adaptin 3b|sigma2-adaptin
Ndnl2	IPI00131850.3	NA	NA	NA	1.22571	NA	NA	0.999474	1.00996	1.08139	1.16728	NA	0.959219	8.2	16	21	necdin-like 2;MAGE-G1 antigen|melanoma antigen, family G, 1|melanoma-associated antigen G1|necdin-like protein 2
Coro1a	IPI00323600.4	0.807023	1.01144	0.883782	0.907317	0.729489	1.00824	1.01359	0.918926	1.03583	1.16103	0.878212	0.959245	29.3	95	186	coronin, actin binding protein 1A;clipin-A|coronin 1|coronin 1a|coronin-1A|coronin-like actin binding protein|coronin-like protein A|coronin-like protein p57|tryptophan aspartate-containing coat protein
Gm14173	IPI00222550.8	1.5328	0.960278	NA	NA	0.945523	1.11163	1.00471	1.11896	1.10615	NA	NA	0.959245	26.8	16	46	ribosomal protein L37a pseudogene;-
Epb4.1l3	IPI00229295.1	0.90111	0.983118	NA	NA	0.962062	NA	1.00197	0.999003	NA	1.08995	NA	0.959245	43.8	147	224	erythrocyte protein band 4.1-like 3;DAL-1|band 4.1-like protein 3|differentially expressed in adenocarcinoma of the lung protein 1|mDAL-1
Ubap2l	IPI00622375.2	1.34798	1.2275	0.988898	1.05105	NA	1.19401	1.04888	0.978335	1.05986	0.979222	1.03259	0.959291	25.7	83	102	ubiquitin associated protein 2-like;Nice-4 protein homolog|ubiquitin-associated protein 2-like
Rab5a	IPI00132410.1	1.13776	1.04819	1.0903	0.910614	1.00961	0.977912	1.06267	0.970084	0.99297	1.17685	0.997372	0.959294	59.1	87	216	RAB5A, member RAS oncogene family;ras-related protein Rab-5A
Tom1	IPI00652758.1	1.1752	NA	NA	1.05799	1.14	1.04622	0.990517	1.06946	0.91178	0.932313	1.08906	0.959327	26.6	46	61	target of myb1 homolog (chicken);target of Myb protein 1
Lgi1	IPI00120302.1	0.880073	1.1378	0.953599	0.962891	0.980219	0.951222	0.998096	1.17348	0.853606	1.06881	1.0655	0.959357	28.2	68	111	leucine-rich repeat LGI family, member 1;leucine-rich glioma-inactivated protein 1|leucine-rich, glioma inactivated 1
Dars	IPI00222457.2	0.889724	1.05104	0.87684	0.978623	0.655301	0.991386	1.01273	1.02335	1.01536	0.989273	0.743915	0.959366	41.7	96	125	Dars aspartyl-tRNA synthetase, cytoplasmic isoform 1
Hist2h3b	IPI00230730.4	1.07207	0.910626	1.16239	0.751922	1.07096	0.946787	0.896552	1.001	1.1071	0.832536	0.786673	0.959371	38.2	52	116	histone cluster 2, H3b;histone 2, H3b|histone H3.2|histone protein Hist2h2bb
Rprd2	IPI00454123.4	NA	NA	NA	NA	NA	1.03414	0.872534	NA	1.05656	NA	1.00857	0.959379	8	23	27	regulation of nuclear pre-mRNA domain containing 2;regulation of nuclear pre-mRNA domain-containing protein 2
Dync1li2	IPI00928256.1	0.841567	0.937664	0.965526	1.14833	1.01411	0.98529	0.925764	0.913073	1.04264	NA	1.0304	0.95938	34.3	70	109	Dync1li2 cytoplasmic dynein 1 light intermediate chain 2
Gtl3	IPI00310646.5	NA	NA	1.03153	0.929688	0.860895	NA	NA	0.900799	NA	NA	NA	0.959481	19.2	16	21	gene trap locus 3;UPF0468 protein C16orf80 homolog|gene trap locus 3 protein
Cdh10	IPI00346482.3	0.984108	0.959738	1.05918	NA	1.16529	1.02008	0.970718	0.993852	1.04559	0.941627	NA	0.959571	22.3	52	58	Cdh10 Putative uncharacterized protein
Gnb5	IPI00378017.1	0.848362	1.00124	0.964462	0.769776	0.900181	1.02845	1.04474	0.988774	0.838705	1.1162	0.891331	0.959574	47.3	110	171	guanine nucleotide binding protein (G protein), beta 5;flail|flailer|guanine nucleotide binding protein, beta 5|guanine nucleotide-binding protein subunit beta-5|hug|transducin beta chain 5
Wipf3	IPI00849730.2	NA	NA	NA	0.951149	NA	0.976864	1.20182	1.07737	1.05066	1.19608	NA	0.959575	18	27	37	WAS/WASL interacting protein family, member 3;WAS/WASL-interacting protein family member 3|corticosteroids and regional expression protein 16 homolog
Pcdhga12	IPI00129572.1	1.02126	0.975174	1.02544	0.900589	NA	1.01653	NA	NA	1.16571	NA	NA	0.959629	14.5	35	45	protocadherin gamma subfamily A, 12;protocadherin 13|protocadherin gamma A12|protocadherin gamma B6
Camk2g	IPI00228044.1	0.796429	0.954247	0.928292	0.841471	0.881843	0.955759	1.03386	1.06739	0.836008	1.01209	0.960857	0.959729	58.1	187	358	calcium/calmodulin-dependent protein kinase II gamma;Ca2+/calmodulin-dependent protein kinase II|CaMK II|caM kinase II subunit gamma|caMK-II subunit gamma|calcium/calmodulin-dependent protein kinase type II subunit gamma
Synpo	IPI00415558.1	0.968307	NA	0.911121	0.875	NA	1.00502	0.93399	1.08469	0.984077	0.843062	0.988443	0.959735	43.6	92	133	synaptopodin;-
Psmc5	IPI00135640.1	1.01413	NA	0.973563	NA	0.981333	NA	0.930964	0.967705	0.888779	1.02148	NA	0.959811	38.2	78	89	protease (prosome, macropain) 26S subunit, ATPase 5;26S protease regulatory subunit 8|26S proteasome AAA-ATPase subunit RPT6|p45/SUG|proteasome 26S subunit ATPase 5|proteasome subunit p45
Pclo	IPI00225140.5	NA	NA	NA	NA	1.08463	NA	0.940748	NA	1.00555	0.847365	NA	0.959965	32.7	500	665	piccolo (presynaptic cytomatrix protein);aczonin|brain-derived HLMN protein|multidomain presynaptic cytomatrix protein|protein piccolo
AU040320	IPI00626472.1	1.07337	0.963857	1.02249	NA	1.11363	1.01393	1.76343	NA	0.988095	0.827031	NA	0.960054	9.3	25	26	expressed sequence AU040320;dyslexia-associated protein KIAA0319-like protein|likely ortholog of H. sapiens polycystic kidney disease 1-like (PKD1-like)
Stx6	IPI00123104.1	1.37793	1.06508	NA	NA	1.1716	1.03313	0.973085	1.02582	1.18646	0.881862	NA	0.960066	40.4	39	44	syntaxin 6;syntaxin-6
Pum1	IPI00654246.2	NA	NA	NA	1.3125	1.01654	0.980924	0.99308	1.04014	0.915675	0.674641	1.15718	0.960146	9.5	31	38	pumilio 1 (Drosophila);pumilio homolog 1
Tmem35	IPI00135267.1	1.33434	1.08497	0.984584	0.738661	0.96577	0.955695	0.964532	0.966158	1.07602	NA	0.960761	0.960184	19.8	43	63	transmembrane protein 35;peroxisomal membrane protein 52
Psmd1	IPI00267295.5	0.944643	0.911619	0.931885	1.1544	0.86284	0.983877	1.02513	0.936743	0.931743	0.936529	0.949463	0.960216	29.4	91	113	proteasome (prosome, macropain) 26S subunit, non-ATPase, 1;26S proteasome non-ATPase regulatory subunit 1|26S proteasome regulatory subunit RPN2|26S proteasome regulatory subunit S1
Wipf3	IPI00957001.1	NA	1.0168	1.01777	NA	NA	0.971888	1.05911	1.14257	1.02976	1.13881	1.15779	0.96022	18	27	37	WAS/WASL interacting protein family, member 3;WAS/WASL-interacting protein family member 3|corticosteroids and regional expression protein 16 homolog
Dennd5b	IPI00889876.2	0.847024	NA	1	NA	NA	NA	NA	1.09834	0.793746	NA	NA	0.960239	6.4	14	17	DENN/MADD domain containing 5B;DENN domain-containing protein 5B|RAB6IP1-like protein
Ktn1	IPI00759943.1	NA	1.11266	0.855376	NA	1.02626	NA	NA	0.948156	0.959325	0.669856	NA	0.960239	24.4	60	69	kinectin 1;kinectin
Gabrb2	IPI00323554.3	1.20585	0.982125	1.15745	0.905666	1.04568	1.03815	0.957635	0.890329	1.07143	1.04593	NA	0.960239	23.6	19	26	gamma-aminobutyric acid (GABA) A receptor, subunit beta 2;GABA(A) receptor subunit beta-2|gamma-aminobutyric acid (GABA-A) receptor, subunit beta 2|gamma-aminobutyric acid A receptor, subunit beta 2|gamma-aminobutyric acid receptor beta-2 subunit|gamma-aminobutyric acid receptor subunit beta-2
Raly	IPI00750190.1	NA	1.17373	NA	NA	1.12646	NA	NA	NA	NA	0.881398	NA	0.960239		9	15	hnRNP-associated with lethal yellow;RNA-binding protein Raly|hnRNP associated with lethal yellow protein|maternally-expressed hnRNP C-related protein
Kcnq2	IPI00752451.1	0.897527	NA	1.03373	1.01758	NA	1.06426	1.00985	NA	NA	0.926704	NA	0.960239	19.8	15	20	potassium voltage-gated channel, subfamily Q, member 2;KQT-like 2|potassium channel subunit alpha KvLQT2|potassium voltage-gated channel subfamily KQT member 2|voltage-gated potassium channel subunit Kv7.2
Ep300	IPI00461822.6	NA	NA	NA	NA	1.04475	NA	NA	NA	NA	NA	NA	0.960239				E1A binding protein p300;E1A-associated protein p300|histone acetyltransferase p300
Sfpq	IPI00129430.1	1.0588	1.01661	0.957552	1.06095	0.837251	0.938055	0.959606	1.05815	1.00271	0.874052	0.978056	0.960343	32.5	130	196	splicing factor proline/glutamine rich (polypyrimidine tract binding protein associated);DNA-binding p52/p100 complex, 100 kDa subunit|PTB-associated splicing factor|PTB-associated-splicing factor|polypyrimidine tract-binding protein-associated-splicing factor|splicing factor, proline- and glutamine-rich
Pgam5	IPI00848970.1	1.15646	1.04346	1.00872	NA	NA	NA	0.804351	NA	0.991708	0.933244	1.04528	0.960444	43.8	30	37	phosphoglycerate mutase family member 5;serine/threonine-protein phosphatase PGAM5, mitochondrial
Pdia3	IPI00230108.6	1.11705	1.08813	0.991594	0.960142	1.02476	0.853843	0.839261	0.994641	0.838536	0.843108	0.996843	0.960497	50.1	120	173	protein disulfide isomerase associated 3;58 kDa glucose-regulated protein|58 kDa microsomal protein|ER protein 57|ER protein 60|disulfide isomerase ER-60|endoplasmic reticulum protein|endoplasmic reticulum resident protein 57|endoplasmic reticulum resident protein 60|glucose regulated protein, 58 kDa|p58|phospholipase C, alpha|protein disulfide-isomerase A3
Hsp90b1	IPI00129526.1	1.16886	1.13688	0.958531	1.01318	0.984207	1.01413	0.896579	1.03789	0.945037	0.90445	0.945263	0.960569	52.5	279	434	heat shock protein 90, beta (Grp94), member 1;94 kDa glucose-regulated protein|endoplasmic reticulum resident protein 99|endoplasmin|heat shock protein 90 kDa beta member 1|polymorphic tumor rejection antigen 1|transforming growth factor alpha regulated gene 2|tumor rejection antigen (gp96) 1|tumor rejection antigen gp96
Cacna2d2	IPI00751689.3	1.04036	1.03275	1.03425	0.969727	1.19642	0.997992	0.915776	1.07577	0.989068	0.855502	0.984234	0.960574	21.3	99	114	calcium channel, voltage-dependent, alpha 2/delta subunit 2;alpha 2 delta calcium channel subunit|ducky|protein ducky|voltage-dependent calcium channel subunit alpha-2/delta-2|voltage-gated calcium channel subunit alpha-2/delta-2
Nid2	IPI00129903.1	NA	NA	NA	NA	NA	NA	NA	NA	NA	NA	NA	0.960615	6.3	12	13	nidogen 2;entactin 2|nidogen-2
Vps16	IPI00120923.2	0.936179	0.917672	0.983218	0.999093	0.851546	1.0228	0.993837	1.07327	NA	NA	NA	0.960707	25.5	62	76	vacuolar protein sorting 16 (yeast);mVPS16|vacuolar protein sorting-associated protein 16 homolog
Abca7	IPI00986103.1	0.948782	0.986103	1.103	0.966726	1.12549	1.02592	1.15481	0.822277	0.985004	1.10632	NA	0.960719	5.2	36	37	ATP-binding cassette, sub-family A (ABC1), member 7;ATP-binding cassette sub-family A member 7
Pcm1	IPI00828325.1	0.899655	NA	NA	NA	1.07854	0.848765	1.12219	0.96229	0.998374	NA	NA	0.960871	7.7	26	30	pericentriolar material 1;PCM-1|mPCM-1|pericentriolar material 1 protein|pericentriolar material gene 1
Snd1	IPI00123129.1	0.877681	1.00008	0.922996	NA	0.786443	0.945783	0.997465	0.948941	0.896108	0.985264	0.90743	0.960907	40.3	109	128	staphylococcal nuclease and tudor domain containing 1;100 kDa coactivator|p100 co-activator|staphylococcal nuclease domain containing 1|staphylococcal nuclease domain-containing protein 1
Ptprd	IPI00465836.4	NA	1.05857	1.06318	0.907227	1.07198	0.98494	0.928811	NA	1.02381	0.987641	1.16552	0.960936	36.3	162	242	protein tyrosine phosphatase, receptor type, D;R-PTP-delta|protein-tyrosine phosphatase delta|receptor-type tyrosine-protein phosphatase delta
Vwa5b1	IPI00137148.2	NA	NA	NA	NA	1.02603	NA	NA	NA	NA	NA	NA	0.96095	5.1	8	8	von Willebrand factor A domain containing 5B1;von Willebrand factor A domain-containing protein 5B1
Kit	IPI00754025.1	NA	0.927817	1.02841	0.834364	1.10022	1.02206	0.998349	NA	0.913021	1.09966	NA	0.960967	16.4	43	52	kit oncogene;Dominant white spotting|SCFR|Steel Factor Receptor|belly-spot|c-kit proto-oncogene protein|dominant spotting|mast/stem cell growth factor receptor Kit|proto-oncogene c-Kit|proto-oncogene tyrosine-protein kinase Kit|spotted sterile male|tyrosine-protein kinase Kit
Naa25	IPI00226576.1	NA	0.946801	0.890894	NA	0.886573	NA	NA	0.941721	NA	NA	NA	0.960995	7.2	22	29	N(alpha)-acetyltransferase 25, NatB auxiliary subunit;N-alpha-acetyltransferase 25, NatB auxiliary subunit|N-terminal acetyltransferase B complex subunit MDM20|N-terminal acetyltransferase B complex subunit NAA25|Nalpha acteyltransferase 25|mitochondrial distribution and morphology protein 20|natB complex subunit MDM20
Dennd4a	IPI00938460.1	NA	NA	NA	NA	0.937913	NA	0.944509	NA	NA	NA	NA	0.961121	4.9	12	12	DENN/MADD domain containing 4A;-
Ppp1r16b	IPI00990441.2	NA	NA	NA	NA	NA	NA	NA	NA	NA	0.982985	NA	0.961154	4.8	8	9	protein phosphatase 1, regulatory (inhibitor) subunit 16B;CAAX box protein TIMAP|TGF-beta-inhibited membrane-associated protein|protein phosphatase 1 regulatory inhibitor subunit 16B|whn-dependent transcript 4
Celf1	IPI00229237.1	NA	NA	NA	NA	NA	NA	0.993126	0.880365	1.11806	NA	NA	0.96122	9.1	15	18	CUGBP, Elav-like family member 1;50 kDa nuclear polyadenylated RNA-binding protein|CELF-1|CUG triplet repeat RNA-binding protein 1|CUG triplet repeat, RNA binding protein 1|CUG-BP- and ETR-3-like factor 1|CUGBP Elav-like family member 1|EDEN-BP homolog|RNA-binding protein BRUNOL-2|brain protein F41|bruno-like protein 2|deadenylation factor CUG-BP|deadenylation factor EDEN-BP|embryo deadenylation …
Osbp	IPI00990562.1	NA	0.997036	NA	NA	0.785104	0.994517	0.981865	1.10205	1.00253	0.967697	1.04098	0.961233	25.7	52	55	oxysterol binding protein;oxysterol-binding protein 1
Enah	IPI00417165.3	1.12388	0.974602	0.86868	0.831458	1.01952	NA	0.912303	0.966047	NA	1.02021	1.05931	0.961233	18.9	35	45	enabled homolog (Drosophila);NDPP-1|NPC derived proline rich protein 1|NPC-derived proline-rich protein 1|protein enabled homolog
Mapre2	IPI00474073.1	1.0812	1.14592	0.890409	1.14168	1.05775	1.04142	1.07543	0.854581	0.971663	0.918967	0.987968	0.961275	47.3	97	185	microtubule-associated protein, RP/EB family, member 2;APC-binding protein EB1|APC-binding protein EB2|T-cell activation protein, EB1 family, member 2|end-binding protein 2|microtubule-associated protein RP/EB family member 2
Psmd5	IPI00457661.5	1.04782	0.993431	0.903065	1.16162	0.902131	0.982444	1.38874	0.984995	0.899573	1.08822	1.10625	0.961275	31.9	58	71	proteasome (prosome, macropain) 26S subunit, non-ATPase, 5;26S protease subunit S5 basic|26S proteasome non-ATPase regulatory subunit 5|26S proteasome subunit S5B
Nefh	IPI00675855.2	1.09692	1.64827	0.726478	1.22619	1.32685	0.977481	0.886416	1.13858	1.02637	0.761722	0.940886	0.961305	40.1	277	739	neurofilament, heavy polypeptide;200 kDa neurofilament protein|neurofilament 200kDa|neurofilament heavy polypeptide|neurofilament triplet H protein
Car10	IPI00469539.2	1.27724	NA	NA	NA	NA	NA	NA	NA	0.977053	NA	NA	0.961352	10.2	12	19	carbonic anhydrase 10;CA-RP X|CARP X|carbonic anhydrase-related protein 10|carbonic anhydrase-related protein X
Cbr3	IPI00169998.2	NA	NA	0.880384	NA	0.664397	0.988139	NA	0.998639	0.930192	1.02487	0.826039	0.961362	23.1	23	34	carbonyl reductase 3;NADPH-dependent carbonyl reductase 3|carbonyl reductase [NADPH] 3
Arhgap32	IPI00900399.1	0.893562	1.00504	0.909222	1.12239	1.07028	0.954289	0.986742	1.03049	1.08527	0.960937	1.01129	0.961448	23.2	112	133	Rho GTPase activating protein 32;GAB-associated CDC42|GAB-associated Cdc42/Rac GTPase-activating protein|GTPase-activating protein for Cdc42 and Rac1|Rho GTPase activating protein 33 pseudogene|brain-specific Rho GTPase-activating protein|rac GTPase activating protein|rho GTPase-activating protein 32|rho-type GTPase-activating protein 32|rho/Cdc42/Rac GTPase-activating protein RICS|rhoGAP involve…
Abi1	IPI00551347.4	NA	NA	NA	NA	1.11126	NA	1.11503	0.971562	0.977826	1.16073	0.8933	0.961464	29.8	62	96	abl-interactor 1;abelson interactor 1|abi-1|abl interactor 1|ablphilin-1|eps8 SH3 domain-binding protein|eps8 binding protein|eps8-binding protein|spectrin SH3 domain binding protein 1|spectrin SH3 domain-binding protein 1
Pnn	IPI00785231.1	NA	NA	0.993544	NA	1.01811	NA	NA	0.973953	1.02236	0.831083	1.01302	0.961477	8.7	24	26	pinin;-
Prrt2	IPI00281761.3	1.23915	1.11402	1.0691	0.916992	1.23735	0.92418	1.11817	0.870389	1.05899	1.18738	1.09093	0.961502	39	67	101	proline-rich transmembrane protein 2;dispanin subfamily B member 3
Ppp2r2b	IPI00405256.1	NA	NA	NA	NA	NA	NA	NA	NA	NA	NA	NA	0.961505	10.1	4	5	protein phosphatase 2 (formerly 2A), regulatory subunit B (PR 52), beta isoform;PP2A subunit B isoform B55-beta|PP2A subunit B isoform PR55-beta|PP2A subunit B isoform R2-beta|PP2A subunit B isoform beta|serine/threonine-protein phosphatase 2A 55 kDa regulatory subunit B beta isoform
Rps10	IPI00112448.1	NA	NA	1.08929	0.824885	NA	0.90872	0.980023	1.05709	0.881112	0.879974	0.956223	0.961528	28.5	38	64	ribosomal protein S10;40S ribosomal protein S10
Cyp46a1	IPI00126085.1	0.973744	0.922542	1.0298	0.833898	0.921206	1.0009	1.09647	0.946785	1.02882	0.980182	0.891742	0.961536	42.2	93	143	cytochrome P450, family 46, subfamily a, polypeptide 1;CH24H|cholesterol 24-hydroxylase|cholestrol 24-hydroxylase|cytochrome P450 46A1|cytochrome P450, 46 (cholesterol 24-hydroxylase)|cytochrome P450, 46a1 (cholesterol 24-hydroxylase)
Gm4024	IPI00990818.1	1.09873	0.996343	NA	0.873125	1.11456	1.03352	1.02062	NA	NA	0.98967	NA	0.961542	37.4	35	43	predicted pseudogene 4024;-
Crkl	IPI00113362.2	NA	NA	NA	NA	NA	1.02524	0.920159	1.08609	1.03819	0.992142	0.977673	0.961669	41.3	32	47	v-crk sarcoma virus CT10 oncogene homolog (avian)-like;crk-like protein|v-crk avian sarcoma virus CT10 oncogene homolog-like
Lin7a	IPI00344142.4	NA	NA	0.881159	NA	NA	0.973896	1.21969	1.09069	0.926248	1.07962	0.966112	0.961718	45.9	39	56	lin-7 homolog A (C. elegans);lin 7 homolog a|mLin-7|mammalian LIN-7 1|mammalian lin-seven protein 1|protein lin-7 homolog A|veli-1|vertebrate homolog of C. elegans Lin-7 type 1|vertebrate lin-7 homolog 1
Klraq1	IPI00845604.2	1.00192	NA	0.938744	1.40586	1.21625	0.969455	0.980116	1.03602	1.03686	0.952032	1.04578	0.961806	34	61	66	KLRAQ motif containing 1;KLRAQ motif-containing protein 1|coiled-coil domain containing 128|coiled-coil domain-containing protein 128|protein phosphatase 1 regulatory subunit 21
Cpne5	IPI00968982.1	NA	1.05845	0.973323	NA	0.965911	0.997992	1.04138	0.90551	0.944653	0.869457	1.33691	0.961859	26.1	47	57	Cpne5 Copine V
Pum2	IPI00400192.1	NA	0.944598	0.936796	NA	NA	NA	1.08916	1.06706	NA	0.683254	NA	0.961871	9.4	16	20	pumilio 2 (Drosophila);PUM1|pumilio homolog 2
Farsb	IPI00331443.3	NA	1.00553	NA	NA	0.706324	NA	0.945079	NA	0.880333	NA	0.912649	0.961897	25.1	37	51	Farsb Putative uncharacterized protein
Nploc4	IPI00465884.7	0.934377	0.900542	0.98456	NA	NA	0.878098	NA	0.968034	0.791769	NA	NA	0.961906	24.5	29	32	nuclear protein localization 4 homolog (S. cerevisiae);nuclear protein localization protein 4 homolog
Cnot2	IPI00410747.1	NA	NA	NA	NA	NA	NA	0.990709	1.08107	1.03672	0.847416	0.715081	0.961911	20.7	32	43	CCR4-NOT transcription complex, subunit 2;CCR4-NOT transcription complex subunit 2|CCR4-associated factor 2
Lclat1	IPI00408986.6	1.09652	0.941651	0.968949	0.768438	NA	1.03164	NA	NA	NA	NA	NA	0.961912	16.8	19	22	lysocardiolipin acyltransferase 1;acyl-CoA:lysocardiolipin acyltransferase 1
Dgkz	IPI00756446.1	NA	NA	NA	NA	0.784755	NA	NA	NA	NA	0.987878	NA	0.961925	10.2	37	51	diacylglycerol kinase zeta;DAG kinase zeta|DGK-zeta|diglyceride kinase zeta
Pfkl	IPI00387312.2	0.746592	0.914598	0.900296	1.22778	0.805732	0.933735	1.06854	0.961909	0.926687	1.0994	1.01724	0.961948	41.8	207	331	Pfkl 6-phosphofructokinase, liver type
Gars	IPI00112555.3	1.40101	0.892208	0.99309	NA	0.777677	0.849092	1.00848	0.97255	0.912113	1.12021	1.00267	0.962089	25.5	74	91	glycyl-tRNA synthetase;AP-4-A synthetase|diadenosine tetraphosphate synthetase|glyRS|glycine--tRNA ligase|storage granule protein 23
Eif4h	IPI00222560.7	1.12552	NA	NA	1.06631	NA	NA	1.03362	0.958467	0.778902	0.98331	0.89064	0.962135	46.5	28	42	eukaryotic translation initiation factor 4H;Williams-Beuren syndrome chromosome region 1 homolog|eIF-4H|williams-Beuren syndrome chromosomal region 1 protein homolog
Cul3	IPI00986239.1	0.820983	0.996677	0.901342	1.23823	0.865311	0.935457	1.08719	1.02312	1.03767	1.00648	0.948983	0.962162	36.2	98	135	Cul3 MKIAA0617 protein (Fragment)
Pick1	IPI00310563.1	NA	1.15132	NA	0.947549	NA	NA	NA	0.933336	0.715041	NA	NA	0.962177	13.5	10	10	protein interacting with C kinase 1;PRKCA-binding protein|protein kinase C, alpha binding protein|protein kinase C-alpha-binding protein|protein that interacts with C kinase 1
Phgdh	IPI00225961.5	0.84523	0.991063	0.866344	1.19482	0.933724	0.86747	1.01722	0.991405	0.988581	1.06134	0.99346	0.962197	31.9	103	201	3-phosphoglycerate dehydrogenase;3-phosphoglycerate dehyrogenase|D-3-phosphoglycerate dehydrogenase
Ssb	IPI00134300.1	1.20436	0.934525	1.04139	NA	0.811961	0.878401	0.941615	1.03373	0.806259	0.900805	NA	0.962207	41.4	83	104	Sjogren syndrome antigen B;La protein|Lupus LA protein homolog (LA ribonucleoprotein) (LA autoantigen homolog)|autoantigen La|la autoantigen homolog|la ribonucleoprotein|lupus La protein homolog
Khsrp	IPI00462934.2	NA	1.01025	0.964462	0.868554	0.854505	1.10241	0.950734	1.0339	NA	0.758135	0.937931	0.962226	24.3	56	77	KH-type splicing regulatory protein;FUSE-binding protein 2|KH type-splicing regulatory protein|far upstream element-binding protein 2
Arfgap1	IPI00807733.2	1.2553	0.959932	1.00099	NA	0.847276	1.10241	0.992118	1.02592	0.960317	1.02529	0.831289	0.962227	55.4	88	132	ADP-ribosylation factor GTPase activating protein 1;ADP-ribosylation factor 1 GTPase activating protein|ADP-ribosylation factor 1 GTPase-activating protein|ADP-ribosylation factor GTPase-activating protein 1|ARF GAP 1|ARF1 GAP|ARF1-directed GTPase-activating protein
Slc16a1	IPI00137194.1	1.20035	0.890181	1.12637	0.616211	0.876651	1.05773	1.08333	1.08593	0.559624	NA	NA	0.962343	18.7	57	77	solute carrier family 16 (monocarboxylic acid transporters), member 1;MCT 1|monocarboxylate transporter 1|solute carrier family 16 member 1
Ddx6	IPI00109932.1	0.743693	0.897716	0.94768	0.918981	0.932879	0.995805	1.35871	0.904287	0.989898	0.968409	0.971571	0.962361	51.6	110	145	DEAD (Asp-Glu-Ala-Asp) box polypeptide 6;ATP-dependent RNA helicase p54|D-E-A-D (aspartate-glutamate-alanine-aspartate) box polypeptide 6|DEAD (aspartate-glutamate-alanine-aspartate) box polypeptide 6|DEAD box protein 6|DEAD/H (Asp-Glu-Ala-Asp/His) box polypeptide 6|oncogene RCK homolog|probable ATP-dependent RNA helicase DDX6
Cstf3	IPI00116929.1	NA	NA	NA	NA	NA	1.104	1.00689	1.07695	NA	NA	NA	0.962458	13.9	14	15	cleavage stimulation factor, 3' pre-RNA, subunit 3;CF-1 77 kDa subunit|CSTF 77 kDa subunit|cleavage stimulation factor 77 kDa subunit|cleavage stimulation factor subunit 3
Elavl3	IPI00222990.1	NA	NA	NA	1.07741	0.872568	0.963211	0.991434	0.916739	0.981193	0.832461	0.931146	0.962466	41.7	39	51	ELAV (embryonic lethal, abnormal vision, Drosophila)-like 3 (Hu antigen C);ELAV-like protein 3|HU-antigen C
Hyou1	IPI00123342.4	1.22096	1.06523	NA	NA	0.888645	0.934761	0.912032	0.974413	1.03669	0.897047	0.792216	0.962552	25.1	61	72	hypoxia up-regulated 1;140 kDa Ca(2+)-binding protein|150-kDa oxygen regulated protein|170 kDa glucose regulated protein GRP170|GRP-170|calcium binding protein 140|calcium binding protein, 140 kDa|hypoxia up-regulated protein 1
Hdac5	IPI00649981.1	NA	NA	NA	NA	NA	NA	1.0333	0.946699	1.17881	NA	NA	0.962564	10.2	16	17	histone deacetylase 5;HD5|histone deacetylase 4|histone deacetylase mHDA1
Gprin1	IPI00138232.4	1.17895	1.01284	0.964367	0.961426	1.2343	0.935191	0.962621	0.936618	1.02979	1.15407	0.9598	0.962589	65.7	306	435	G protein-regulated inducer of neurite outgrowth 1;-
Des	IPI00130102.4	NA	1.55152	NA	NA	NA	1.12081	0.94338	1.17554	0.992063	0.846771	1.09165	0.962645	31.1	43	79	desmin;-
Mthfd1l	IPI00875833.2	1.12634	1.02109	0.948667	1.07039	0.968694	1.00126	1.00069	1.09199	0.994776	NA	0.90304	0.962658	30.1	92	111	methylenetetrahydrofolate dehydrogenase (NADP+ dependent) 1-like;formyltetrahydrofolate synthetase domain containing 1|monofunctional C1-tetrahydrofolate synthase, mitochondrial
Lgi3	IPI00170121.1	0.816468	1.14152	1.02958	0.876236	1.05898	0.949406	0.912869	0.887569	0.875092	1.15372	NA	0.962669	23.7	47	62	leucine-rich repeat LGI family, member 3;leubrin|leucine-rich glioma-inactivated protein 3|leucine-rich repeat LGI family member 3
Ank1	IPI00755395.1	1.30071	NA	0.913129	1.26155	1.09678	0.938729	NA	1.05583	1.06205	1.02584	NA	0.962713	24	123	150	ankyrin 1, erythroid;ankyrin-1|erythrocyte ankyrin|normoblastic anemia
Shank3	IPI00351827.6	0.848997	NA	NA	0.981445	1.2928	NA	0.934504	0.999003	NA	1.02297	NA	0.962813	32.8	237	320	SH3/ankyrin domain gene 3;SH3 and multiple ankyrin repeat domains protein 3|SH3 and multiple ankyrin repeat domains-like protein 3 variant 1|SH3 and multiple ankyrin repeat domains-like protein 3 variant 2|SH3 and multiple ankyrin repeat domains-like protein 3 variant 3|SH3 and multiple ankyrin repeat domains-like protein 3 variant d-1|SPANK-2|proSAP2|proline-rich synapse-associated protein 2
Mpp3	IPI00989608.2	0.912323	NA	0.844713	NA	0.877432	1.07239	NA	0.968313	NA	NA	1.09967	0.962872	22.7	32	39	membrane protein, palmitoylated 3 (MAGUK p55 subfamily member 3);MAGUK p55 subfamily member 3|Mpp3 membrane protein, palmitoylated 3|discs large homolog 3
Crocc	IPI00649734.3	NA	NA	0.865604	NA	NA	NA	0.896923	1.0339	0.92449	0.886382	NA	0.962888	15.6	49	52	ciliary rootlet coiled-coil, rootletin;ciliary rootlet coiled-coil protein|rootletin
Ap1m1	IPI00119680.3	0.884072	0.922779	0.9615	1.14447	0.971622	1.0041	0.9374	1.13559	1.03785	0.92968	1.10072	0.963014	48.2	111	162	adaptor-related protein complex AP-1, mu subunit 1;AP-1 complex subunit mu-1|AP-mu chain family member mu1A|adaptor protein complex AP-1 mu-1 subunit|adaptor-related protein complex 1 mu-1 subunit|clathrin assembly protein complex 1 medium chain 1|clathrin coat assembly protein AP47|clathrin coat-associated protein AP47|golgi adaptor HA1/AP1 adaptin mu-1 subunit|mu-adaptin 1|mu1A-adaptin
Ankrd29	IPI00886411.1	NA	0.952605	NA	NA	NA	0.97157	0.924951	0.914908	0.611182	1.2689	1.0507	0.96312	25.7	14	17	ankyrin repeat domain 29;ankyrin repeat domain-containing protein 29
Pik3r1	IPI00263878.1	NA	NA	NA	1.02637	0.961089	0.964859	1.01379	1.1925	NA	0.928501	1.14187	0.963169	18.9	36	40	phosphatidylinositol 3-kinase, regulatory subunit, polypeptide 1 (p85 alpha);PI3-kinase regulatory subunit alpha|PI3-kinase subunit p85-alpha|PI3K regulatory subunit alpha|phosphatidylinositol 3-kinase 85 kDa regulatory subunit alpha|phosphatidylinositol 3-kinase regulatory subunit alpha|ptdIns-3-kinase regulatory subunit alpha|ptdIns-3-kinase regulatory subunit p85-alpha
Rps6ka5	IPI00380392.1	0.836339	0.965554	1.00888	1.28912	0.912247	NA	0.919338	0.933365	1.14484	NA	0.989258	0.963188	16.7	41	49	ribosomal protein S6 kinase, polypeptide 5;90 kDa ribosomal protein S6 kinase 5|RLSK|RSK-like protein kinase|S6K-alpha-5|nuclear mitogen- and stress-activated protein kinase 1|ribosomal protein S6 kinase alpha-5
Tom1	IPI00380814.1	1.23127	NA	0.907141	0.887661	1.14883	1.0994	0.97192	1.02893	1.00397	NA	1.07192	0.963219	27.8	46	61	target of myb1 homolog (chicken);target of Myb protein 1
Tenm2	IPI00123782.6	NA	0.909633	NA	0.877342	0.995136	1.15964	1.04631	1.27711	0.932497	0.952153	NA	0.963221	10	46	50	teneurin transmembrane protein 2;odd Oz/ten-m homolog 2|protein Odd Oz/ten-m homolog 2|ten-2|tenascin-M2|teneurin 2|teneurin-2
Fubp1	IPI00874931.1	NA	1.09235	1.09343	NA	NA	NA	NA	0.922233	0.996492	0.839573	0.865025	0.963221	23.3	39	44	far upstream element (FUSE) binding protein 1;FUSE-binding protein 1|far upstream element (FUSE) binding protein 4|far upstream element-binding protein 1
Eif3h	IPI00128202.1	0.932809	0.986097	0.927475	1.04484	0.727543	1.04797	0.99274	0.882353	0.965397	0.946411	0.991721	0.963311	38.6	81	105	eukaryotic translation initiation factor 3, subunit H;eIF-3-gamma|eIF3 p40 subunit|eukaryotic translation initiation factor 3 subunit 3|eukaryotic translation initiation factor 3 subunit H|eukaryotic translation initiation factor 3, subunit 3 (gamma)|eukaryotic translation initiation factor 3, subunit 3 (gamma, 40kD)
Gnb4	IPI00310220.3	1.13421	0.969465	1.07206	1.08301	0.910506	1.14886	0.954118	1.19143	0.996255	1.09761	NA	0.963375	50.3	84	387	guanine nucleotide binding protein (G protein), beta 4;guanine nucleotide binding protein, beta 4|guanine nucleotide-binding protein subunit beta-4|transducin beta chain 4
D3Bwg0562e	IPI00420590.3	0.9196	1.07848	1.09951	0.923434	1.15272	1.0017	0.925535	0.947997	1.04001	0.954093	1.02199	0.963378	30.2	77	102	DNA segment, Chr 3, Brigham & Women's Genetics 0562 expressed;brain-specific phosphatidic acid phosphatase-like protein 1|lipid phosphate phosphatase-related protein type 4|plasticity related gene 1|plasticity-related gene 1 protein
Fahd2a	IPI00121218.5	1.26712	1.13329	1.15712	1.28786	1.05238	1.07293	0.9626	NA	0.935657	1.08038	0.871092	0.963381	34.8	30	40	fumarylacetoacetate hydrolase domain containing 2A;fumarylacetoacetate hydrolase domain-containing protein 2A
Psmc2	IPI00270326.1	0.976414	1.12107	0.92843	0.88388	0.952168	1.00342	0.960287	1.05281	0.973075	1.03809	1.0866	0.963414	54.3	94	119	proteasome (prosome, macropain) 26S subunit, ATPase 2;26S protease regulatory subunit 7|26S proteasome AAA-ATPase subunit RPT1|proteasome 26S subunit ATPase 2
LOC100045999	IPI00134621.3	0.869741	NA	0.975772	NA	NA	1.016	0.995283	1.04957	1.01326	0.990163	NA	0.963441	24.5	25	33	GTP-binding nuclear protein Ran-like;-
Psd3	IPI00676211.4	0.940965	1.02085	0.938783	0.983391	1.05966	0.955823	0.986207	1.13978	1.04365	1.05789	0.940311	0.963502	24.4	152	216	pleckstrin and Sec7 domain containing 3;PH and SEC7 domain-containing protein 3|exchange factor for ADP-ribosylation factor guanine nucleotide factor 6|guanine nucleotide exchange factor for ADP ribosylation factor 6|pleckstrin homology and SEC7 domain-containing protein 3
Hnrnpul1	IPI00742433.1	0.733858	0.889026	1.03609	0.966252	0.920261	1.05522	0.924223	0.816959	1.09607	NA	1.04461	0.963557	27.8	59	79	heterogeneous nuclear ribonucleoprotein U-like 1;EIB-55kDa associated protein 5|heterogeneous nuclear ribonucleoprotein U-like protein 1
Vps26a	IPI00776216.1	NA	NA	NA	NA	0.958235	NA	0.942224	0.907092	1.05144	1.00614	1.08463	0.963584	38.2	34	39	vacuolar protein sorting 26 homolog A (yeast);H beta 58|h<beta>58 protein|mVPS26|vacuolar protein sorting-associated protein 26A|vacuole protein sorting 26|vesicle protein sorting 26A
Mllt4	IPI00885906.1	0.828456	0.971202	0.958043	NA	NA	0.97992	0.968812	1.01903	1.0278	1.06181	1.03842	0.963652	24.1	115	145	myeloid/lymphoid or mixed-lineage leukemia (trithorax homolog, Drosophila); translocated to, 4;afadin|myeloid/lymphoid or mixed lineage-leukemia translocation to 4 homolog|protein Af-6
Bdh1	IPI00330754.1	1.29261	NA	0.998024	1.05859	1.12474	0.906533	0.950107	NA	0.982727	0.89378	0.95468	0.963711	49.6	82	175	3-hydroxybutyrate dehydrogenase, type 1;3-hydroxybutyrate dehydrogenase (heart, mitochondrial)|D-beta-hydroxybutyrate dehydrogenase, mitochondrial|b-hydroxybutyrate dehydrogenase
Nrxn1	IPI00230051.2	1.18452	1.03706	1.07927	1.02903	1.06615	1.0493	0.939962	0.891606	1.09118	0.93263	0.98368	0.963814	25.1	199	287	neurexin I;alpha-latrotoxin receptor (calcium-dependent)|neurexin-1-alpha
Mapre1	IPI00117896.3	NA	1.01797	0.930452	0.903954	0.967784	0.966971	1.16777	1.00112	0.965699	0.963636	0.92909	0.963834	44.4	56	91	microtubule-associated protein, RP/EB family, member 1;APC-binding protein EB1|adenomatosis polyposis coli binding protein Eb1|end-binding protein 1|microtubule-associated protein RP/EB family member 1
Fmr1	IPI00227006.1	0.991059	NA	1.00487	NA	NA	1.01026	NA	0.993137	NA	NA	NA	0.963893	16.1	21	25	fragile X mental retardation syndrome 1;fragile X mental retardation protein 1 homolog|fragile X mental retardation syndrome 1 homolog|fragile X mental retardation-1 protein|mFmr1p|protein FMR-1
Cpeb3	IPI00816841.1	0.912947	1.1004	NA	NA	NA	1.00602	0.852856	0.948156	0.953709	1.01178	0.985925	0.963913	16.5	41	70	cytoplasmic polyadenylation element binding protein 3;CPE-BP3|CPE-binding protein 3|cytoplasmic polyadenylation element-binding protein 3|mCPEB-3
Grm5	IPI00659932.4	0.893666	0.959794	1.09561	0.950811	0.915108	1.03179	0.965482	0.892305	0.957211	0.945802	1.05141	0.963918	22.4	112	132	glutamate receptor, metabotropic 5;G protein coupled receptor, family C, group 1, member E|G protein-coupled receptor GRM5|G protein-coupled receptor, family C, group 1, member E|metabotropic glutamate receptor 5|metabotropic glutamate receptor subtype 5b|metabotropic glutamate receptor type 5
Tjp2	IPI00989478.1	1.0596	1.07502	1.00046	1.02237	1.02375	1.11943	0.984784	1.07178	0.931152	1.06926	NA	0.963935	26.7	98	115	tight junction protein 2;Tight junction protein ZO-2 (Zonula occludens 2 protein) (Zona occludens 2 protein) (Tight junction protein 2)|tight junction protein ZO-2|zona occludens protein 2|zonula occludens protein 2
Cask	IPI00776307.2	0.958824	1.03291	0.948358	0.956829	1.06028	0.95935	NA	1.02292	0.908579	1.09629	0.98793	0.963964	34.9	105	124	calcium/calmodulin-dependent serine protein kinase (MAGUK family);peripheral plasma membrane protein CASK
Hars	IPI00331327.3	NA	NA	1.05367	0.853363	NA	NA	1.03477	0.892118	NA	1.01387	NA	0.963967	36.1	41	44	Hars histidyl-tRNA synthetase, cytoplasmic
Ntm	IPI00857329.1	1.18163	1.15591	1.04936	0.984863	1.35506	1.06574	0.831527	1.0987	1.1369	0.885167	1.09852	0.96419	46.8	105	289	neurotrimin;-
Grm5	IPI00553387.6	0.920332	0.959794	NA	0.910502	1.03016	0.990964	0.94728	0.832502	0.906746	0.906218	1.10023	0.964215	19	71	79	glutamate receptor, metabotropic 5;G protein coupled receptor, family C, group 1, member E|G protein-coupled receptor GRM5|G protein-coupled receptor, family C, group 1, member E|metabotropic glutamate receptor 5|metabotropic glutamate receptor subtype 5b|metabotropic glutamate receptor type 5
Acot7	IPI00284094.4	0.853641	0.917383	1.00918	NA	NA	0.977912	0.994089	0.964089	0.929563	1.03158	0.96195	0.964215	50.9	74	109	acyl-CoA thioesterase 7;50-kDa brain acyl-CoA hydrolase|brain acyl-CoA hydrolase|cytosolic acyl coenzyme A thioester hydrolase|long chain acyl-CoA thioester hydrolase
Cnrip1	IPI00108330.2	1.1126	1.14505	0.805523	0.897809	0.670233	0.950858	1.00296	1.04019	1.0052	1.04784	0.690596	0.964215	57.3	56	140	cannabinoid receptor interacting protein 1;CB1 cannabinoid receptor-interacting protein 1|CRIP-1
Rangap1	IPI00467338.4	NA	NA	NA	NA	NA	NA	NA	NA	NA	NA	NA	0.964215	24.1	35	43	RAN GTPase activating protein 1;ran GTPase-activating protein 1
Vangl2	IPI00154106.3	1.15324	0.893744	NA	0.845703	1.10409	NA	NA	NA	1.12881	NA	NA	0.964217	12.7	21	27	vang-like 2 (van gogh, Drosophila);loop tail associated protein|loop-tail protein 1|loop-tail-associated protein|van Gogh-like protein 2|vang (van gogh)-like 2|vang-like protein 2
Rasip1	IPI01008149.1	NA	NA	0.878243	NA	1.06027	0.981018	NA	NA	1.05056	0.884449	NA	0.964275	2.8	16	20	Rasip1 ras-interacting protein 1
Arhgef12	IPI00988645.2	0.837212	1.03476	0.915104	0.871465	1.00851	0.929859	1.0769	0.994295	0.977797	0.793642	1.04131	0.964329	20.4	71	76	Rho guanine nucleotide exchange factor (GEF) 12;leukemia-associated Rho guanine-nucleotide exchange factor|leukemia-associated RhoGEF|rho guanine nucleotide exchange factor 12
Pcdh1	IPI00154057.3	1.0051	1.04567	0.997521	0.985636	1.11516	0.968196	0.954047	1.01326	1.01493	0.879205	0.932502	0.964379	27.1	127	178	protocadherin 1;protocadherin-1
Ahcyl2	IPI00754252.2	NA	NA	0.925275	NA	1.03149	NA	1.09696	NA	1.20697	NA	1.03479	0.964444	18.5	64	105	S-adenosylhomocysteine hydrolase-like 2;S-adenosyl-L-homocysteine hydrolase 3|S-adenosylhomocysteine hydrolase-like protein 2|adenosylhomocysteinase 3|clone MNCb-5555|putative adenosylhomocysteinase 3
Hcn4	IPI00353056.4	0.911403	NA	NA	0.9741	0.987038	1.03213	1.01047	0.962177	0.897817	1.00984	NA	0.964447	6.4	37	51	hyperpolarization-activated, cyclic nucleotide-gated K+ 4;BCNG-3|brain cyclic nucleotide-gated channel 3|hyperpolarization-activated, cyclic nucleotide-gated K+ 3|potassium/sodium hyperpolarization-activated cyclic nucleotide-gated channel 4
Plxnb1	IPI01008130.1	1.03735	1.00675	1.00252	0.889098	1.15021	0.991181	0.937594	1.01852	1.05843	1.07972	1.12245	0.964504	16.2	125	176	Plxnb1 plexin-B1 precursor
Rufy2	IPI00886113.1	1.05146	1.02298	1.00062	NA	1.05215	1.00681	0.976275	0.925012	1.12632	NA	NA	0.964546	30.3	34	39	RUN and FYVE domain-containing 2;RUN and FYVE domain-containing protein 2|leucine zipper FYVE-finger protein
Sh3glb1	IPI00128778.1	1.10482	NA	NA	0.887942	NA	NA	0.949804	NA	NA	0.963041	0.952059	0.964567	18.4	20	20	SH3-domain GRB2-like B1 (endophilin);SH3 domain-containing GRB2-like protein B1|endophilin B1|endophilin-B1
Dcx	IPI00556879.2	NA	NA	0.981971	NA	NA	NA	0.930269	NA	1.01606	0.867093	NA	0.964633	17.3	16	17	doublecortin;doublecortex|doublin|lis-X|lissencephalin-X|lissencephaly, X-linked (doublecortin)|neuronal migration protein doublecortin
Elavl2	IPI00410779.1	0.989196	0.990234	0.9659	NA	0.922095	NA	1.04753	0.972311	1.00107	0.821633	NA	0.964644	41.6	53	69	ELAV (embryonic lethal, abnormal vision, Drosophila)-like 2 (Hu antigen B);ELAV-like 2|ELAV-like neuronal protein 1|ELAV-like protein 2|HU-antigen B|nervous system-specific RNA-binding protein Mel-N1
Braf	IPI00230719.8	0.816317	1.00794	0.974334	1.186	1.10117	1	0.981273	0.963111	1.15377	0.926791	1.00985	0.964712	36.7	84	136	Braf transforming gene;B-Raf proto-oncogene serine/threonine-protein kinase (p94)|proto-oncogene B-Raf|serine/threonine-protein kinase B-raf
Kcnd1	IPI00135598.1	0.920407	1.02731	NA	NA	1.01654	1.08818	NA	0.980419	1.12653	NA	NA	0.964892	4.9	14	20	potassium voltage-gated channel, Shal-related family, member 1;mShal|potassium voltage gated channel, Shal-related family, member 1|potassium voltage-gated channel subfamily D member 1|voltage-gated potassium channel subunit Kv4.1
Jam3	IPI00453847.2	0.885265	0.97716	NA	0.718813	1.06729	0.990964	0.958426	0.883004	1.02624	0.976077	NA	0.96499	29	43	52	junction adhesion molecule 3;junction cell adhesion molecule 3|junction cell adhesion molecule C|junctional adhesion molecule 3|junctional adhesion molecule C
Hcn1	IPI00118978.4	0.937148	0.99007	1.16472	0.94108	0.984436	1.03213	1.01047	0.815486	0.867063	0.955024	NA	0.96499	21.9	72	100	hyperpolarization-activated, cyclic nucleotide-gated K+ 1;BCNG-1|HAC-2|brain cyclic nucleotide-gated channel 1|hyperpolarization-activated cation channel 2|potassium/sodium hyperpolarization-activated cyclic nucleotide-gated channel 1
Bcas3	IPI00874431.2	0.854344	0.872862	1.08878	0.886507	0.917285	1.05761	1.10386	1.16362	0.911021	0.931854	1.09097	0.965062	21.5	58	74	breast carcinoma amplified sequence 3;breast carcinoma-amplified sequence 3 homolog
Nudt21	IPI00132473.3	1.23992	1.07646	0.996051	NA	0.917534	0.98289	NA	0.994452	0.860119	0.981246	0.909163	0.965064	33.5	30	48	nudix (nucleoside diphosphate linked moiety X)-type motif 21;cleavage and polyadenylation specific factor 5, 25 kD subunit|cleavage and polyadenylation specificity factor subunit 5|nucleoside diphosphate-linked moiety X motif 21|nudix motif 21
Fam81a	IPI00469163.4	1.15068	0.963913	1.0546	0.941198	1.16148	1.04278	0.975358	NA	0.954159	1.0568	1.25784	0.965209	40.9	68	87	family with sequence similarity 81, member A;protein FAM81A
Adsl	IPI00985715.1	NA	0.917486	0.900608	NA	0.924195	NA	0.973721	0.989108	1.01305	NA	NA	0.965209	24.9	28	37	adenylosuccinate lyase;ASL|ASase|adenylosuccinase|adenylosuccinate lyase 1
Rab5b	IPI00116563.2	1.16549	1.03818	1.08786	0.903307	1.05982	1.01204	1.01598	0.994018	1.01388	1.0689	NA	0.965209	45	86	180	RAB5B, member RAS oncogene family;ras-related protein Rab-5B
Setd3	IPI00798528.2	0.91777	0.990373	NA	1.19531	NA	0.978599	1.05949	NA	1.5244	NA	0.975686	0.965209	24.1	25	28	SET domain containing 3;SET domain-containing protein 3|endothelial differentiation inhibitory protein D10|histone-lysine N-methyltransferase setd3
Bsg	IPI00408495.1	NA	NA	NA	0.968165	1.08051	NA	0.877617	NA	NA	NA	NA	0.965227	30.3	31	41	basigin;5A11/Basigin|HT7 antigen|basic immunoglobulin superfamily|gp 42|membrane glycoprotein gp42|neurothelin
Icam2	IPI00117424.1	NA	NA	NA	NA	NA	NA	NA	NA	0.952075	NA	NA	0.965266	10.8	8	10	intercellular adhesion molecule 2;lymphocyte function-associated AG-1 counter-receptor
Ahcyl2	IPI00989798.1	NA	1.04894	0.971372	NA	NA	0.996394	NA	1.04293	NA	1.22201	0.80197	0.965346	26.6	101	162	S-adenosylhomocysteine hydrolase-like 2;S-adenosyl-L-homocysteine hydrolase 3|S-adenosylhomocysteine hydrolase-like protein 2|adenosylhomocysteinase 3|clone MNCb-5555|putative adenosylhomocysteinase 3
Dazap1	IPI00406493.3	0.881781	1.01126	NA	0.709185	1.09728	0.973626	1.02043	0.902494	0.973322	0.779345	1.05981	0.965393	25.7	33	51	DAZ associated protein 1;DAZ-associated protein 1|deleted in azoospermia-associated protein 1
Ncam1	IPI00122971.2	1.10797	1.07845	1.00987	0.898365	1.15078	0.944277	0.889655	0.939178	1.11588	0.998207	1.05065	0.965447	48.3	489	1372	neural cell adhesion molecule 1;N-CAM-1
Fech	IPI00608064.1	1.31494	0.932806	1.06344	1.20801	0.978599	0.999799	0.972414	1.14556	0.938492	0.936842	1.05202	0.965557	25.8	43	63	ferrochelatase;ferrochelatase, mitochondrial|heme synthase|heme synthetase|protoheme ferro-lyase
St13	IPI00989477.1	NA	NA	NA	1.09751	0.884602	1.05779	1.01478	1.07802	0.929742	1.04525	1.17043	0.965677	17.7	26	42	suppression of tumorigenicity 13;Hsp70 interacting protein|hsc70-interacting protein|protein ST13 homolog
Camsap3	IPI00944078.1	0.883907	NA	NA	NA	NA	NA	1.02599	1.02897	0.999774	NA	NA	0.965684	21.4	61	75	calmodulin regulated spectrin-associated protein family, member 3;calmodulin-regulated spectrin-associated protein 3|protein Nezha
Pvrl1	IPI00420467.1	NA	NA	1.02386	0.83266	1.24191	1.01203	0.948247	NA	1.17448	1.02149	0.787456	0.965684	26.8	37	49	Pvrl1 Poliovirus receptor-related 1
Etl4	IPI00411164.4	NA	NA	NA	NA	NA	NA	NA	NA	1.0528	NA	NA	0.965848	22.5	113	147	enhancer trap locus 4;sickle tail protein
Cpsf6	IPI00421085.1	1.19494	1.0552	0.99961	0.968414	0.896912	1.03866	1.00666	0.988061	1.09271	0.826141	0.960057	0.965851	23.6	49	65	cleavage and polyadenylation specific factor 6;cleavage and polyadenylation specificity factor subunit 6
Ccdc22	IPI00331244.4	0.88918	0.990367	NA	0.831844	0.930242	0.96113	1.0168	0.998108	0.958017	1.04178	NA	0.965878	26.6	41	42	coiled-coil domain containing 22;coiled-coil domain-containing protein 22
Hsdl2	IPI00649973.1	NA	NA	0.955978	NA	NA	NA	NA	NA	NA	NA	0.855727	0.965883		5	5	hydroxysteroid dehydrogenase like 2;hydroxysteroid dehydrogenase-like protein 2
Fmn2	IPI00877206.1	0.812912	0.97294	0.925787	0.974418	1.06532	0.9425	1.02508	1.039	0.963307	1.02967	0.996403	0.965917	15.5	48	58	formin 2;formin-2
Atxn2l	IPI00458001.1	NA	NA	NA	NA	NA	NA	NA	NA	NA	0.957748	0.965796	0.965923	21.1	62	83	ataxin 2-like;ataxin 2 related protein|ataxin-2-like protein
Mast1	IPI00408233.6	0.847719	1.0412	0.923988	1.18148	1.07136	0.967682	1.06729	0.9332	1.0344	0.894519	1.01676	0.96595	15	71	82	microtubule associated serine/threonine kinase 1;microtubule-associated serine/threonine-protein kinase 1|syntrophin associated serine/threonine kinase|syntrophin-associated serine-threonine protein kinase|syntrophin-associated serine/threonine-protein kinase
Cpne5	IPI00894923.1	NA	NA	NA	NA	NA	NA	1.19582	0.910269	0.869726	NA	NA	0.965971	27.3	10	12	Cpne5 Copine V
Plcl1	IPI00128145.5	NA	NA	0.938299	1.21191	1.06172	0.993336	0.900985	1.06879	0.903704	0.835397	NA	0.966203	21.5	76	87	phospholipase C-like 1;inactive phospholipase C-like protein 1|phospholipase C, eta 2 pseudogene|phospholipase C-related but catalytically inactive protein
Babam1	IPI00165711.3	0.894772	NA	0.911677	NA	0.94805	NA	0.962063	0.818544	1.04952	0.882919	1.0448	0.966203	20.7	19	31	BRISC and BRCA1 A complex member 1;BRCA1-A complex subunit MERIT40|BRISC and BRCA1-A complex member 1|mediator of RAP80 interactions and targeting subunit of 40 kDa|new component of the BRCA1-A complex
Fam213a	IPI00187272.3	1.18358	1.00596	0.990128	0.861328	1.06518	0.978916	1.00559	0.973081	1.10632	1.07273	NA	0.966203	43.6	97	203	family with sequence similarity 213, member A;UPF0765 protein C10orf58 homolog|peroxiredoxin-like 2 activated in M-CSF stimulated monocytes|redox-regulatory protein FAM213A|redox-regulatory protein PAMM
Cog8	IPI00606036.3	NA	NA	NA	1.08729	NA	0.946043	NA	NA	0.916484	NA	NA	0.966216	9.7	20	25	Cog8 conserved oligomeric Golgi complex subunit 8
Slc12a2	IPI00986249.2	1.04698	1.01468	1.04344	1.06055	1.16245	1.03342	0.988779	0.863292	1.00158	1.13047	0.999238	0.966296	28	237	381	solute carrier family 12, member 2;basolateral Na-K-Cl symporter|bumetanide-sensitive sodium-(potassium)-chloride cotransporter 1|sodium/potassium/chloride cotransporters|sodium/potassium/chloride transporters|solute carrier family 12 member 2
Cacng8	IPI00128826.1	1.13109	1.00057	1.10793	0.972621	1.11126	1.05901	0.921159	1.08996	1.03888	1.05697	1.13506	0.966364	28.6	46	86	calcium channel, voltage-dependent, gamma subunit 8;TARP gamma 8|TARP gamma-8|neuronal voltage-gated calcium channel gamma-8 subunit|transmembrane AMPAR regulatory protein gamma-8|voltage-dependent calcium channel gamma-8 subunit
Stam	IPI00749697.1	1.04642	1.17839	0.987858	1.03999	1.05623	1.02644	0.96528	1.00698	1.02035	0.888761	0.959536	0.966425	40.3	53	62	signal transducing adaptor molecule (SH3 domain and ITAM motif) 1;STAM-1|signal transducing adapter molecule 1
Cpne6	IPI00129451.1	NA	NA	1.0079	NA	0.66537	1.03809	1.01773	NA	1.03601	0.853144	NA	0.966465	42.2	66	90	copine VI;N-copine|copine 6|copine-6|neuronal copine|neuronal-copine
Maged1	IPI00136178.1	1.14838	1.02162	0.922422	1.29031	1.07441	0.980419	NA	0.991668	1.04551	0.96073	0.875445	0.966501	14.2	36	44	melanoma antigen, family D, 1;MAGE-D1 antigen|melanoma-associated antigen D1|neurotrophin receptor-interacting MAGE homolog
Srrt	IPI00224645.1	0.826662	NA	0.943355	0.874155	0.864181	1.00648	0.977415	1.00181	1.01886	0.930542	0.883375	0.96651	17.3	41	45	serrate RNA effector molecule homolog (Arabidopsis);arsenate resistance protein 2|arsenite-resistance protein 2|serrate RNA effector molecule homolog
Mrps7	IPI00330688.3	1.22987	1.02929	NA	NA	1.04187	1.00997	1.04668	0.962209	0.986415	NA	NA	0.966528	32.2	23	25	mitchondrial ribosomal protein S7;28S ribosomal protein S7, mitochondrial|S7mt|ribosomal protein, mitochondrial, S7
Slc20a1	IPI00322626.3	1.03903	0.974115	1.09039	1.23665	1.07073	1.02511	NA	NA	NA	NA	NA	0.966659	12.2	24	32	solute carrier family 20, member 1;gibbon ape leukemia virus receptor 1|leukemia virus receptor 1 homolog|phosphate transporter 1|piT-1|sodium-dependent phosphate transporter 1
Eif2c4	IPI00762672.1	NA	NA	NA	NA	NA	NA	NA	NA	NA	NA	NA	0.966664	6.9	3	3	eukaryotic translation initiation factor 2C, 4;Piwi/Argonaute family protein meIF2C4|argonaute 4|argonaute4|eIF-2C 4|eIF2C 4|mAgo4|protein argonaute-4
Hist1h2al	IPI00989397.1	1.20227	NA	NA	NA	NA	0.797013	0.926534	0.974682	0.840826	NA	NA	0.966671	32.6	107	274	histone cluster 1, H2al;-
Rps19-ps6	IPI00113241.7	NA	1.16013	0.92596	0.806641	NA	NA	0.799015	0.996012	0.849206	1.01722	NA	0.966694	53.1	44	82	ribosomal protein S19, pseudogene 6;-
Cntn1	IPI00123058.1	1.22402	1.07406	1.00592	1.0557	1.17683	0.989162	0.974937	0.967207	1.05402	0.920291	1.06234	0.9667	51.9	419	861	contactin 1;contactin-1|neural cell surface protein F3
Slc12a6	IPI00974798.1	1.06155	0.962207	1.12388	NA	1.05783	1.0258	NA	NA	NA	NA	NA	0.9667	17.2	98	180	solute carrier family 12, member 6;K-Cl cotransporter 3|electroneutral potassium-chloride cotransporter 3|solute carrier family 12 member 6
Pcdhgb7	IPI00129620.2	NA	NA	1.0869	NA	NA	NA	NA	NA	NA	NA	NA	0.966796	4.5	6	6	protocadherin gamma subfamily B, 7;protocadherin gamma-B7
Arhgap32	IPI00274140.4	NA	NA	NA	1.04688	NA	NA	NA	1.29729	NA	0.87703	NA	0.96685		7	7	Rho GTPase activating protein 32;GAB-associated CDC42|GAB-associated Cdc42/Rac GTPase-activating protein|GTPase-activating protein for Cdc42 and Rac1|Rho GTPase activating protein 33 pseudogene|brain-specific Rho GTPase-activating protein|rac GTPase activating protein|rho GTPase-activating protein 32|rho-type GTPase-activating protein 32|rho/Cdc42/Rac GTPase-activating protein RICS|rhoGAP involve…
Larp4b	IPI00469235.4	NA	NA	NA	NA	NA	NA	0.763764	NA	NA	NA	NA	0.966937	4.9	9	9	La ribonucleoprotein domain family, member 4B;La ribonucleoprotein domain family, member 5|la ribonucleoprotein domain family member 5|la-related protein 4B|la-related protein 5
Immt	IPI00381412.1	1.22931	1.03476	1.18124	1.05664	1.22325	1.10141	0.994089	0.896033	1.07117	1.22918	1.13186	0.96697	71	579	1711	inner membrane protein, mitochondrial;mitochondrial inner membrane protein|mitofilin
Dpysl3	IPI00406447.3	0.791973	1.05981	1.03597	0.776713	0.945047	1.01215	1.00272	1.05497	1.22817	1.04302	1.06098	0.966971	46.7	230	577	dihydropyrimidinase-like 3;DRP-3|ULIP-1|collapsin response mediator protein 4|dihydropyrimidinase-related protein 3|unc-33-like phosphoprotein 1
Kif5b	IPI00555125.1	0.810829	0.937969	0.999158	1.03818	0.803401	1.05794	0.980761	0.942173	0.982541	1.09203	0.951079	0.966982	44.1	154	184	Kif5b kinesin-1 heavy chain
Cc2d1a	IPI00321848.6	NA	NA	0.954059	NA	NA	0.997378	NA	1.04813	NA	1.05976	NA	0.967163	23.8	39	42	coiled-coil and C2 domain containing 1A;5-HT1A receptor|FRE under dual repression-binding protein 1|coiled-coil and C2 domain-containing protein 1A|five prime repressor element under dual repression-binding protein 1|five repressor element under dual repression-binding protein 1|five' repressor element under dual repression binding protein 1|putative NFkB activating protein
Hdlbp	IPI00123379.1	0.892931	0.978153	0.959239	NA	1.07071	0.901606	0.943183	0.983559	1.03035	0.875196	0.874793	0.967197	31.6	87	110	high density lipoprotein (HDL) binding protein;HDL-binding protein|high density lipoprotein-binding protein|vigilin
Cntnap4	IPI00404082.1	0.967684	0.973188	1.05658	0.90592	1.01838	1.03246	0.957446	NA	1.05203	0.960486	1.08757	0.967197	12	51	71	contactin associated protein-like 4;cell recognition molecule Caspr4|cell recognition protein CASPR4|contactin associated protein 4|contactin-associated protein-like 4
Vps11	IPI00229777.9	NA	0.983118	0.853483	1.37695	0.95958	0.907631	0.965517	1.0066	1.06039	0.954067	NA	0.967197	15.4	38	46	vacuolar protein sorting 11 (yeast);vacuolar protein sorting-associated protein 11 homolog
Mars	IPI00461469.3	0.869302	0.98709	NA	1.48145	0.941622	0.939759	0.955665	0.904854	1.09524	0.824385	1.00493	0.967197	23.7	86	126	methionine-tRNA synthetase;methionine tRNA ligase|methionine--tRNA ligase, cytoplasmic|methionyl-tRNA synthetase, cytoplasmic
Fam54b	IPI00109033.3	1.04524	NA	NA	NA	NA	NA	0.876847	0.903945	NA	0.838069	NA	0.967197	20.4	19	23	family with sequence similarity 54, member B;protein FAM54B
Gspt2	IPI00467056.3	0.858063	0.913495	1.02764	NA	0.896353	1.05948	NA	0.959099	0.955357	NA	NA	0.967242	12.5	20	27	G1 to S phase transition 2;G1 to S phase transition protein 2 homolog|eRF3b|eukaryotic peptide chain release factor GTP-binding subunit ERF3B|eukaryotic peptide chain release factor subunit 3b
Reps1	IPI00880345.1	0.923341	1.09022	NA	NA	NA	NA	1.02765	1.09862	0.95387	0.952207	0.90745	0.967285	16.8	29	37	RalBP1 associated Eps domain containing protein;RalBP1 associated Eps domain containing 1|ralBP1-associated Eps domain-containing protein 1|ralBP1-interacting protein 1
Hdhd3	IPI00112128.1	NA	NA	NA	1.21073	NA	0.996133	1.08768	NA	0.61906	0.938807	NA	0.967321	22.7	22	24	haloacid dehalogenase-like hydrolase domain containing 3;haloacid dehalogenase-like hydrolase domain-containing protein 3
Kcnma1	IPI00975115.1	0.985873	NA	1.06466	0.861328	1.01604	NA	0.930278	1.08378	0.952251	1.08857	NA	0.967363	13.8	62	82	potassium large conductance calcium-activated channel, subfamily M, alpha member 1;BK channel alpha subunit|BKCA alpha|KCa1.1|calcium-activated potassium channel subunit alpha-1|calcium-activated potassium channel, subfamily M subunit alpha-1|k(VCA)alpha|maxi K channel|slo homolog|slo-alpha|slowpoke homolog
Vps4a	IPI00312172.5	1.03356	1.0699	NA	NA	NA	1.03221	0.971936	0.977792	0.844585	1.0167	1.02596	0.967364	27.2	29	30	vacuolar protein sorting 4a (yeast);vacuolar protein sorting protein 4a|vacuolar protein sorting-associated protein 4A
Dcc	IPI00225034.1	0.978871	1.00814	0.992455	0.935804	0.981673	1.02721	0.958699	NA	NA	0.906273	NA	0.967366	13.2	31	36	deleted in colorectal carcinoma;netrin receptor DCC|tumor suppressor protein DCC
Mgea5	IPI00655175.2	0.87234	0.912943	0.938989	1.2002	0.87157	0.899014	1.12512	0.885793	0.854635	NA	NA	0.9674	19.4	38	53	meningioma expressed antigen 5 (hyaluronidase);bifunctional protein NCOAT|meningioma-expressed antigen 5|nuclear cytoplasmic O-GlcNAcase and acetyltransferase
Gga3	IPI00649581.1	0.89968	NA	0.844775	1.02657	1.02218	0.896378	0.992612	0.927471	1.13622	0.898315	1.02365	0.967405	16.1	35	41	golgi associated, gamma adaptin ear containing, ARF binding protein 3;ADP-ribosylation factor-binding protein GGA3|golgi-localized, gamma ear-containing, ARF-binding protein 3
Gprin3	IPI00226416.3	1.0614	NA	0.93386	1.00341	NA	0.894744	1.09146	0.977206	0.900964	1.08041	NA	0.967576	26.6	31	34	GPRIN family member 3;G protein-regulated inducer of neurite outgrowth 3|GRIN3
Tom1l2	IPI00409418.7	0.875249	NA	0.940296	0.709715	1.00675	1.07223	NA	1.16948	NA	NA	1.13773	0.967599	33.1	45	75	target of myb1-like 2 (chicken);TOM1-like protein 2|myb1-like protein 2|target of Myb-like protein 2
Slc12a5	IPI00877254.1	1.0126	0.967763	1.15498	0.846677	0.967899	1.05221	1.04717	0.941369	0.800595	1.07139	1.0721	0.967604	33.3	285	714	solute carrier family 12, member 5;K-Cl cotransporter 2|electroneutral potassium-chloride cotransporter 2|mKCC2|neuronal K-Cl cotransporter|solute carrier family 12 member 5
Vps25	IPI00649972.1	NA	0.929047	NA	NA	NA	NA	1.14093	0.975716	0.692058	NA	1.05776	0.967633	25.5	22	31	vacuolar protein sorting 25 (yeast);ESCRT-II complex subunit VPS25|vacuolar protein-sorting-associated protein 25
LOC100047252	IPI00849478.1	1.06711	NA	NA	1.17919	NA	0.91162	0.981484	1.09289	1.02611	1.13803	1.02269	0.967698	34.6	50	72	phosphoserine aminotransferase-like;-
Mpp1	IPI00831110.1	NA	NA	NA	1.11842	1.10146	0.980229	1.02759	1.05024	0.919458	1.13013	1.02214	0.967731	41.8	62	75	membrane protein, palmitoylated;55 kDa erythrocyte membrane protein|erythrocyte protein p55|membrane protein, palmitoylated 1
Psd	IPI00464335.4	1.01839	0.990926	NA	NA	NA	NA	0.895803	1.16233	NA	0.932574	0.999477	0.967855	15.5	28	30	pleckstrin and Sec7 domain containing;PH and SEC7 domain-containing protein 1|exchange factor for ARF6|pleckstrin and Sec7 domain containing homolog|pleckstrin homology and SEC7 domain-containing protein 1
Nln	IPI00314829.5	1.03756	0.938065	NA	0.892287	0.917097	1.14454	1.08142	0.939182	0.773171	0.945153	NA	0.967983	22.2	33	35	neurolysin (metallopeptidase M3 family);MEP|microsomal endopeptidase|mitochondrial oligopeptidase M|neurolysin, mitochondrial|neurotensin endopeptidase
Crat	IPI01016108.1	1.27438	0.866156	NA	NA	1.15742	1.20168	0.935961	NA	1.02271	0.930593	0.99855	0.96801	23	28	32	carnitine acetyltransferase;CAT|carnitine O-acetyltransferase|carnitine acetylase
Adcy5	IPI00816877.1	0.925569	0.971419	1.07182	0.890625	1.1095	1.0163	1.00377	0.971795	0.968753	1.1445	1.13329	0.968031	26	137	193	adenylate cyclase 5;ATP pyrophosphate-lyase 5|adenylate cyclase type 5|adenylate cyclase type V|adenylyl cyclase 5
Pdpr	IPI00895415.1	NA	0.921625	NA	1.08572	NA	NA	0.826924	NA	0.834056	NA	0.777936	0.968133	10.4	14	16	pyruvate dehydrogenase phosphatase regulatory subunit;pyruvate dehydrogenase phosphatase regulatory subunit, mitochondrial
5730419I09Rik	IPI00869459.1	NA	NA	1.02764	NA	0.885214	NA	NA	NA	0.943947	0.969355	NA	0.968189	11.4	18	21	RIKEN cDNA 5730419I09 gene;uncharacterized protein KIAA0528
Copb2	IPI00115097.1	NA	0.908828	0.9932	1.13429	0.892071	1.00545	1.00504	1.06148	0.917495	0.903293	0.925233	0.968191	24.5	74	85	coatomer protein complex, subunit beta 2 (beta prime);beta'-COP|beta'-coat protein|coatomer subunit beta'|p102
Ggt7	IPI00115429.1	1.10595	1.09481	1.09787	0.832031	1.04228	1.03307	1.01478	1.09172	1.00694	0.952153	1.07498	0.968191	23.7	53	85	gamma-glutamyltransferase 7;GGT 7|gamma-glutamyltransferase-like 3|gamma-glutamyltranspeptidase 7|glutathione hydrolase 7|mFLJ00311 protein
Vps29	IPI00881968.1	NA	1.09631	0.966894	NA	NA	NA	NA	NA	1.02083	NA	0.976114	0.968191	16.9	16	24	vacuolar protein sorting 29 (S. pombe);vacuolar protein sorting-associated protein 29|vacuolar sorting protein 29|vesicle protein sorting 29
Atxn2l	IPI00458002.1	1.07165	NA	0.917223	NA	1.13647	1.02385	1.02941	0.993886	1.049	NA	NA	0.968191	19.7	54	72	ataxin 2-like;ataxin 2 related protein|ataxin-2-like protein
Lsm14a	IPI00172202.1	NA	NA	NA	NA	NA	NA	NA	NA	NA	NA	1.00493	0.968191	18	8	10	LSM14 homolog A (SCD6, S. cerevisiae);RNA-associated protein 55A|mRAP55A|protein LSM14 homolog A
Hist3h2ba	IPI00553774.3	NA	0.944186	0.993804	0.774854	NA	0.880522	NA	NA	NA	0.776548	0.989185	0.968191	52.4	43	174	histone cluster 3, H2ba;histone 3, H2ba|histone H2B type 3-A
Chrm4	IPI00136358.1	NA	1.076	NA	NA	1.43834	NA	1.04511	NA	NA	1.12254	NA	0.968191	12.7	16	16	cholinergic receptor, muscarinic 4;AChR M4|mm4 mAChR|muscarinic acetylcholine receptor 4|muscarinic acetylcholine receptor M4
Jph3	IPI00113636.3	1.05074	1.02635	0.981598	0.999749	1.01394	1.01074	1.00889	0.925646	0.992151	0.815892	NA	0.968215	17.2	43	57	junctophilin 3;junctophilin type 3|junctophilin-3
Pnp2	IPI00468039.1	NA	NA	NA	NA	NA	NA	NA	NA	NA	NA	NA	0.968216	16.7	7	10	purine-nucleoside phosphorylase 2;-
Zfr2	IPI00762823.3	0.745092	NA	0.981513	NA	0.984632	NA	0.93807	NA	NA	NA	NA	0.968321	10.2	22	22	zinc finger RNA binding protein 2;zinc finger RNA-binding protein 2
Aldh2	IPI00111218.1	1.2997	0.972195	1.11868	1.22451	1.24966	1.06024	0.994591	1.07243	0.783931	0.926898	1.00197	0.968429	45.5	109	178	aldehyde dehydrogenase 2, mitochondrial;AHD-M1|ALDH class 2|ALDH-E2|ALDHI|aldehyde dehydrogenase, mitochondrial
Ncam1	IPI00989517.1	1.10534	1.06951	1.01481	0.879732	1.09047	0.963855	0.891132	0.932407	1.18361	0.982775	NA	0.968431	52.8	393	1131	neural cell adhesion molecule 1;N-CAM-1
Vps29	IPI00230513.1	NA	1.10119	0.967507	NA	0.765294	1.0566	0.872515	1.1207	1.02142	1.10269	0.978	0.968643	25.3	34	55	vacuolar protein sorting 29 (S. pombe);vacuolar protein sorting-associated protein 29|vacuolar sorting protein 29|vesicle protein sorting 29
Pip5k1c	IPI00403328.4	NA	0.971202	1.02863	NA	0.987639	0.99498	1.03251	1.20837	0.987103	NA	0.959375	0.968687	32.6	102	159	phosphatidylinositol-4-phosphate 5-kinase, type 1 gamma;PIP5K1-gamma|phosphatidylinositol 4-phosphate 5-kinase type I gamma|phosphatidylinositol 4-phosphate 5-kinase type-1 gamma|phosphatidylinositol-4-phosphate 5-kinase type I gamma|phosphatidylinositol-4-phosphate 5-kinase type-1 gamma|ptdIns(4)P-5-kinase 1 gamma
Lrrc7	IPI00831714.2	NA	0.943396	0.929218	0.956014	1.15077	0.947286	0.925123	NA	1.0372	NA	NA	0.968688	36	226	314	leucine rich repeat containing 7;densin 180|densin-180|leucine-rich repeat-containing protein 7
Fbll1	IPI00330634.1	1.13092	0.866349	1.0989	1.02246	NA	1.19865	1.04431	NA	NA	NA	NA	0.968729	24.5	20	21	fibrillarin-like 1;rRNA/tRNA 2'-O-methyltransferase fibrillarin-like protein 1
Synj1	IPI00881540.3	0.744554	0.88652	0.994084	1.02593	0.871178	1.02154	1.04046	0.996713	0.956959	1.08798	1.00121	0.968736	37.2	383	707	synaptojanin 1;synaptic inositol 1,4,5-trisphosphate 5-phosphatase 1|synaptic inositol-1,4,5-trisphosphate 5-phosphatase 1|synaptojanin-1
Prpsap1	IPI00755389.2	0.720484	0.935786	1.01676	0.920732	1.07895	1.08414	0.88325	0.914811	1.24026	0.914319	1.00952	0.968769	50.6	67	87	phosphoribosyl pyrophosphate synthetase-associated protein 1;39 kDa phosphoribosypyrophosphate synthase-associated protein|39 kDa phosphoribosypyrophosphate synthetase-associated protein|PRPP synthase-associated protein 1|PRPP synthetase-associated protein 1|phosphoribosyl pyrophosphate synthase-associated protein 1
Ilf2	IPI00318550.5	0.844547	1.00914	1.02141	1	0.862679	0.991546	1.06113	0.962232	0.84912	0.941732	NA	0.968847	35.6	61	94	interleukin enhancer binding factor 2;interleukin enhancer-binding factor 2|nuclear factor of activated T-cells 45 kDa|testis expressed gene 267
Rock1	IPI00406463.2	NA	1.00751	0.921005	1.24705	NA	0.96081	1.07685	1.05829	0.89976	1.0938	NA	0.968896	9.8	27	29	Rho-associated coiled-coil containing protein kinase 1;Rho-associated coiled-coil forming kinase 1|p160 ROCK-1|p160ROCK|rho-associated protein kinase 1|rho-associated, coiled-coil-containing protein kinase 1|rho-associated, coiled-coil-containing protein kinase I
Vgf	IPI00378764.6	NA	NA	NA	NA	NA	NA	0.934313	NA	NA	0.911357	NA	0.968932	17.7	18	19	VGF nerve growth factor inducible;-
Xrcc6	IPI00132424.4	NA	NA	NA	NA	NA	NA	NA	NA	NA	NA	NA	0.969018	5.1	4	4	X-ray repair complementing defective repair in Chinese hamster cells 6;5'-dRP/AP lyase Ku70|5'-deoxyribose-5-phosphate lyase Ku70|ATP-dependent DNA helicase 2 subunit 1|ATP-dependent DNA helicase II 70 kDa subunit|CTC box-binding factor 75 kDa subunit|CTC75|CTCBF|DNA repair protein XRCC6|Ku p70|X-ray repair cross-complementing protein 6|ku autoantigen protein p70 homolog|thyroid autoantigen 70 kDa
Mrpl13	IPI00134011.1	NA	NA	NA	0.991593	NA	0.993023	NA	1.19369	0.821188	NA	NA	0.969019	40.4	20	23	mitochondrial ribosomal protein L13;39S ribosomal protein L13, mitochondrial|L13mt|MRP-L13
Abca2	IPI00875653.1	1.09337	0.954917	1.01009	0.899056	1.02441	0.96581	0.892307	NA	0.860901	0.793472	NA	0.96914	8.6	48	49	ATP-binding cassette, sub-family A (ABC1), member 2;ATP-binding cassette 2|ATP-binding cassette sub-family A member 2|ATP-binding cassette transporter 2
Begain	IPI00380950.7	0.817588	0.963638	NA	0.740367	1.26643	0.948256	0.973937	1.51026	0.999008	1.06977	1.06386	0.969185	33.4	52	64	brain-enriched guanylate kinase-associated;brain-enriched guanylate kinase-associated protein|brain-enriched guanylate kinase-associated; brain-enriched guanylate kinase-associated protein
2610301G19Rik	IPI00123624.8	0.83839	0.968548	0.99673	1.31209	0.949649	1.0499	0.963525	0.996118	1.02485	0.906369	0.987192	0.96927	19.7	74	103	RIKEN cDNA 2610301G19 gene;DBIRD complex subunit KIAA1967 homolog
Ndufaf2	IPI00330551.2	1.556	0.995968	1.06295	1.30266	1.06159	1.04217	1.00472	1.01614	1.00401	1.25471	NA	0.969404	57.7	60	81	NADH dehydrogenase (ubiquinone) 1 alpha subcomplex, assembly factor 2;MMTN|Myc-induced mitochondria protein|NDUFA12-like protein|mimitin, mitochondrial|myc-induced mitochondrial protein
Cadm4	IPI00153840.2	1.0777	1.02971	1.05543	0.991789	1.34387	0.988684	0.852967	0.976887	1.1121	1.02199	1.24236	0.969466	40.2	121	223	cell adhesion molecule 4;NECL-4|SynCAM 4|TSLC1-like 2|TSLC1-like protein 2|immunoglobulin superfamily member 4C|immunoglobulin superfamily, member 4C|membrane glycoprotein Tsll2|nectin-like protein 4
Katnal1	IPI00114980.7	NA	NA	0.908035	NA	NA	1.01577	1.17484	NA	0.919788	NA	NA	0.96951	16.2	25	30	katanin p60 subunit A-like 1;katanin p60 ATPase-containing subunit A-like 1|p60 katanin-like 1
Smarca2	IPI00761744.2	0.93441	0.996698	NA	1.22168	NA	NA	0.925843	0.979549	1.04167	0.695694	NA	0.969524	8.3	34	44	SWI/SNF related, matrix associated, actin dependent regulator of chromatin, subfamily a, member 2;ATP-dependent helicase SMARCA2|BAF190B|BRG1-associated factor 190B|SNF2-alpha|SWI/SNF-related matrix-associated actin-dependent regulator of chromatin subfamily A member 2|probable global transcription activator SNF2L2|protein brahma homolog|subunit of the SWI/SNF chromatin remodeling complex
Dlgap3	IPI00648401.1	0.868377	1.02901	1.00987	0.978194	1.11842	1.02104	0.948768	1.04936	1.02056	1.06091	1.0776	0.969554	32.1	129	195	discs, large (Drosophila) homolog-associated protein 3;PSD-95/SAP90-binding protein 3|SAP90/PSD 95 associated protein 3|disks large-associated protein 3|prion protein ligand 8
Lactb2	IPI00116221.2	NA	NA	NA	NA	NA	NA	NA	NA	0.908748	NA	NA	0.969656	9.7	8	9	lactamase, beta 2;beta-lactamase-like protein 2
Syt5	IPI00127867.1	1.15388	0.967229	1.02912	0.904295	0.946498	1.03715	1.05123	0.970352	1.04365	1.03636	NA	0.969682	21.5	47	97	synaptotagmin V;synaptotagmin 5|synaptotagmin IX|synaptotagmin-5
Bcap29	IPI00119980.1	1.25354	1.1281	0.978739	0.972897	1.11562	1.05091	1.06361	1.00367	NA	0.828218	NA	0.969682	23.3	29	34	B cell receptor associated protein 29;B-cell receptor-associated protein 29|BCR-associated protein 29
Prkar2a	IPI00169788.1	0.974646	1.03882	0.930211	1.07444	1.18314	0.943653	1.01354	1.0372	0.898152	1.115	1.04954	0.969764	46	153	235	protein kinase, cAMP dependent regulatory, type II alpha;cAMP-dependent protein kinase type II-alpha regulatory subunit
Skiv2l	IPI00454140.5	NA	1.03781	0.924567	1.29265	0.963111	1.01739	NA	1.00404	NA	NA	NA	0.969821	10.8	28	30	superkiller viralicidic activity 2-like (S. cerevisiae);superkiller viralicidic activity 2-like
Rundc3b	IPI00857210.1	NA	NA	NA	NA	NA	1.01097	1.0025	0.944167	NA	NA	NA	0.969823	11.8	15	16	RUN domain containing 3B;RUN domain-containing protein 3B
Trim32	IPI00321005.5	NA	NA	NA	NA	NA	1.0261	0.98784	NA	NA	0.864883	0.859098	0.969826	14.7	18	19	tripartite motif-containing 32;E3 ubiquitin-protein ligase TRIM32|bM468K2.2 (tripartite motif protein 32)|tripartite motif protein 32|tripartite motif-containing protein 32|zinc finger protein 117
Micu1	IPI00622279.1	1.34697	0.924843	1.04047	1.03575	1.18741	0.938048	0.975416	0.99041	1.12829	0.892446	1.0463	0.969948	32.5	79	116	mitochondrial calcium uptake 1;calcium binding atopy-related autoantigen 1|calcium uptake protein 1, mitochondrial|calcium-binding atopy-related autoantigen 1 homolog
Cmpk1	IPI00331146.5	0.912184	1.07714	0.835868	1.10431	0.875747	1.02392	0.951922	0.86451	0.985828	0.999688	0.898656	0.969954	44.5	45	72	cytidine monophosphate (UMP-CMP) kinase 1;UMP-CMP kinase|UMP/CMP kinase|UMP/CMPK|cytidine monophosphate kinase|cytidylate kinase 1|deoxycytidylate kinase|likely ortholog of H. sapiens UMP-CMP kinase (UMP-CMPK)|uridine monophosphate kinase|uridine monophosphate/cytidine monophosphate kinase
Fyn	IPI00762435.2	0.922343	1.04381	1.05824	0.910773	1.08977	1.00763	0.996734	1.06232	1.07291	1.08562	1.1333	0.969983	34.1	81	119	Fyn proto-oncogene;Src Kinase p59|p59-Fyn|proto-oncogene c-Fyn|proto-oncogene tyrosine-protein kinase Fyn|tyrosine-protein kinase Fyn
Mars	IPI00955167.1	0.931826	0.974208	0.941757	1.40704	1.0148	0.947067	0.978888	0.944143	1.12751	0.868099	0.96369	0.970081	26.7	86	126	methionine-tRNA synthetase;methionine tRNA ligase|methionine--tRNA ligase, cytoplasmic|methionyl-tRNA synthetase, cytoplasmic
Rapgef2	IPI00853823.2	0.728551	1.00199	NA	1.1076	0.960099	0.995984	1.27711	1.10469	1.09523	0.877512	1.01675	0.970117	24.5	99	121	Rap guanine nucleotide exchange factor (GEF) 2;PDZ domain containing guanine nucleotide exchange factor (GEF) 1|PDZ domain-containing guanine nucleotide exchange factor 1|neural RAP guanine nucleotide exchange protein|rap guanine nucleotide exchange factor 2
Pde10a	IPI00831080.1	NA	0.970209	0.939208	0.900391	0.976654	1.0014	1.09261	1.02592	0.986257	NA	0.938705	0.970171	40.5	66	86	phosphodiesterase 10A;PDE10A2 brain-specific isoform|cAMP and cAMP-inhibited cGMP 3',5'-cyclic phosphodiesterase 10A|dual-substrate cAMP and cGMP, cyclic nucleotide phosphodiesterase
LOC100505031	IPI00123604.4	1.13923	1.10626	0.911155	0.668945	0.919261	0.926205	1.15879	1.05484	0.581349	0.912911	0.782266	0.970179	39.3	53	97	40S ribosomal protein SA-like;-
Mapre2	IPI00882056.2	1.14159	1.15193	0.898307	1.05658	1.00584	1.05917	1.17622	0.973573	0.969246	0.960244	0.960579	0.970179	52.8	97	185	microtubule-associated protein, RP/EB family, member 2;APC-binding protein EB1|APC-binding protein EB2|T-cell activation protein, EB1 family, member 2|end-binding protein 2|microtubule-associated protein RP/EB family member 2
G6pdx	IPI00228385.5	0.837318	NA	0.99402	1.19646	0.799629	1.02351	0.940029	1.06998	0.977521	1.10998	0.850847	0.970212	35.9	54	65	glucose-6-phosphate dehydrogenase X-linked;glucose-6-phosphate 1-dehydrogenase X
Mdga1	IPI00408001.7	0.964696	NA	NA	NA	NA	NA	NA	NA	1.23886	NA	NA	0.970233	3.3	11	12	MAM domain containing glycosylphosphatidylinositol anchor 1;MAM domain-containing glycosylphosphatidylinositol anchor protein 1
Dlg3	IPI00136350.3	0.910192	1.02681	1.04327	0.90332	1.10476	NA	0.962197	1.12427	0.999254	1.08637	1.00083	0.970264	45.7	134	170	discs, large homolog 3 (Drosophila);SAP-102|discs large homolog 3|disks large homolog 3|synapse-associated protein 102
Irf2bpl	IPI00469941.2	0.978468	NA	NA	NA	NA	NA	0.935027	0.941768	1.08074	0.915405	NA	0.970333	16.3	27	29	interferon regulatory factor 2 binding protein-like;enhanced at puberty protein 1|interferon regulatory factor 2-binding protein-like|polyglutamine-containing protein
Mff	IPI00970318.1	NA	NA	NA	NA	NA	NA	0.977808	NA	NA	NA	1.03642	0.970436		14	17	mitochondrial fission factor;-
Fam213a	IPI00880610.1	1.24471	0.966789	1.02157	0.954891	1.05875	0.96725	0.917831	1.00114	1.14449	1.04083	NA	0.970534	41.5	97	203	family with sequence similarity 213, member A;UPF0765 protein C10orf58 homolog|peroxiredoxin-like 2 activated in M-CSF stimulated monocytes|redox-regulatory protein FAM213A|redox-regulatory protein PAMM
Pikfyve	IPI00130449.3	NA	NA	0.971372	NA	NA	1.01977	NA	0.945165	1.1507	NA	NA	0.97062	4.2	17	18	phosphoinositide kinase, FYVE finger containing;1-phosphatidylinositol 3-phosphate 5-kinase|1-phosphatidylinositol-3-phosphate 5-kinase|FYVE finger-containing phosphoinositide kinase|PIPkin-III|PtdIns(4)P-5-kinase|phosphatidylinositol 3-phosphate 5-kinase type III|phosphatidylinositol-3-phosphate 5-kinase type III|phosphatidylinositol-3-phosphate/phosphatidylinositol 5-kinase, type III|phosphatid…
Entpd2	IPI00115089.2	1.04541	1.01092	1.02508	0.901636	0.998054	1.02482	NA	NA	0.975811	1.4495	NA	0.970655	31.3	43	65	ectonucleoside triphosphate diphosphohydrolase 2;CD39 antigen-like 1|NTPDase 2|ecto-ATP diphosphohydrolase 2|ecto-ATPDase 2|ecto-ATPase 2
Tuba1a	IPI00110753.1	0.850656	1.05439	0.888944	0.974609	0.956085	0.856426	1.05111	1.1336	0.936507	0.92823	0.943961	0.970675	72.5	516	3100	tubulin, alpha 1A;Talpha1 alpha-tubulin|alpha-tubulin 1|alpha-tubulin isotype M-alpha-1|tubulin alpha-1 chain|tubulin alpha-1A chain|tubulin, alpha 1
Crmp1	IPI00312527.4	0.805829	0.993195	1.01876	0.802658	0.981518	1.01003	1.0229	1.0255	1.03692	1.06074	1.15351	0.970691	66.8	352	835	collapsin response mediator protein 1;CRMP-1|ULIP-3|dihydropyrimidinase-related protein 1|unc-33-like phosphoprotein 3
Nfix	IPI00319666.1	0.744268	NA	1.02759	0.951821	1.01633	NA	0.88867	NA	1.10001	NA	NA	0.970754	8.2	9	15	nuclear factor I/X;CCAAT-box-binding transcription factor|CTF|NF-I/X|NF1-X|NFI-X|TGGCA-binding protein|nuclear factor 1 X-type|nuclear factor 1/X
Fscn1	IPI00353563.4	0.795845	1.005	1.01362	0.948242	0.791483	1.02999	1.09444	0.95015	1.01587	1.09856	0.929973	0.97081	56	107	185	fascin homolog 1, actin bundling protein (Strongylocentrotus purpuratus);fascin|fascin 1|singed-like protein
Pik3r2	IPI00117159.1	NA	NA	NA	NA	NA	NA	NA	NA	NA	NA	NA	0.971008	9.1	11	11	phosphatidylinositol 3-kinase, regulatory subunit, polypeptide 2 (p85 beta);PI3-kinase regulatory subunit beta|PI3-kinase subunit p85-beta|PI3K regulatory subunit beta|phosphatidylinositol 3-kinase 85 kDa regulatory subunit beta|phosphatidylinositol 3-kinase regulatory subunit beta|ptdIns-3-kinase regulatory subunit beta|ptdIns-3-kinase regulatory subunit p85-beta
[truncated: 8,262 more rows]
